# Supplementary material for: Wemics: A Single‐Base Resolution Methylation Quantification Method for Enhanced Prediction of Epigenetic Regulation
Source: Adv Sci (Weinh). 2024 Mar 28;11(21):2308884. doi: 10.1002/advs.202308884 (PMC11151077; doi:10.1002/advs.202308884)
Supplement: Supplementary file 2 — Supplemental Tables S1–S11 [file ADVS-11-2308884-s001.xlsx]

## Sheet: Description
	Supplementary Table S1	Characteristics of patient samples used in the study.
	Supplementary Table S2	Quality control metrics of RRBS libraries.
	Supplementary Table S3	Quality control metrics of RNA-seq libraries.
	Supplementary Table S4	Definitions of the 15 chromatin states in the ChromHMM model.
	Supplementary Table S5	DMRs detected between tumors and adjacent normal tissues of NSCLC under different methylation quantification methods.
	Supplementary Table S6	Information on genes associated with DMRs under different quantification methods.
	Supplementary Table S7	Performance of classifiers to distinguish tumors from adjacent normal tissues in TCGA datasets.
	Supplementary Table S8	Different linear regression models fit the variation in SETDB1 exprssion in our NSCLC samples.
	Supplementary Table S9	Different linear regression models fit the variation in SETDB1 exprssion in TCGA LUAD samples.
	Supplementary Table S10	Different linear regression models fit the variation in SETDB1 exprssion in TCGA LUSC samples.
	Supplementary Table S11	R-squared of linear regression models constructed with gene expression as depdendent variable and motif methylation, TF expression and their interactions as independent variables.

## Sheet: S1
Supplementary Table S1. Characteristics of patient samples used in the study.
Sample ID	RNA-seq matched	Gender	Tissue type	Cancer subtype	Age at diagnosis	Tumor stage
RRBS_1	Yes	NA	normal	LUAD	NA	I
RRBS_2	Yes	NA	normal	LUSC	NA	I
RRBS_3	Yes	NA	tumor	LUSC	NA	I
RRBS_4	Yes	NA	tumor	LUAD	NA	I
RRBS_5	Yes	NA	tumor	LUAD	NA	I
RRBS_6	Yes	NA	normal	LUAD	NA	I
RRBS_7	Yes	NA	tumor	LUAD	NA	I
RRBS_8	Yes	NA	tumor	LUSC	NA	I
RRBS_9	Yes	Female	tumor	LUSC	48	IV
RRBS_10	Yes	NA	normal	LUSC	NA	I
RRBS_11	Yes	NA	tumor	LUSC	NA	I
RRBS_12	Yes	NA	normal	LUSC	NA	I
RRBS_13	Yes	NA	normal	LUAD	NA	I
RRBS_14	Yes	NA	tumor	LUAD	NA	I
RRBS_15	Yes	NA	normal	LUAD	NA	I
RRBS_16	Yes	NA	tumor	LUAD	NA	I
RRBS_17	Yes	NA	normal	LUAD	NA	I
RRBS_18	Yes	NA	tumor	LUAD	NA	I
RRBS_19	Yes	NA	normal	LUSC	NA	I
RRBS_20	Yes	NA	tumor	LUSC	NA	I
RRBS_21	Yes	NA	normal	LUAD	NA	I
RRBS_22	Yes	NA	normal	LUAD	NA	I
RRBS_23	Yes	NA	tumor	LUSC	NA	I
RRBS_24	Yes	NA	tumor	LUSC	NA	I
RRBS_25	Yes	NA	tumor	LUAD	NA	I
RRBS_26	Yes	NA	normal	LUSC	NA	I
RRBS_27	Yes	NA	normal	LUAD	NA	I
RRBS_28	Yes	NA	normal	LUSC	NA	I
RRBS_29	Yes	Female	normal	LUSC	48	IV
RRBS_30	Yes	NA	tumor	LUAD	NA	I
RRBS_31	Yes	NA	tumor	LUSC	NA	I
RRBS_32	Yes	NA	tumor	LUAD	NA	I
RRBS_33	Yes	NA	tumor	LUSC	NA	I
RRBS_34	Yes	NA	normal	LUAD	NA	I
RRBS_35	Yes	NA	normal	LUSC	NA	I
RRBS_36	Yes	NA	normal	LUSC	NA	I
RRBS_37	Yes	male	tumor	LUAD	66	II
RRBS_38	Yes	male	normal	LUAD	66	II
RRBS_39	Yes	male	tumor	LUAD	46	II
RRBS_40	Yes	male	normal	LUAD	46	II
RRBS_41	Yes	male	tumor	LUAD	42	II
RRBS_42	Yes	male	normal	LUAD	42	II
RRBS_43	Yes	male	tumor	LUAD	67	III
RRBS_44	Yes	male	normal	LUAD	67	III
RRBS_45	Yes	male	tumor	LUAD	79	II
RRBS_46	Yes	male	normal	LUAD	79	II
RRBS_47	Yes	male	tumor	LUAD	72	I
RRBS_48	Yes	male	normal	LUAD	72	I
RRBS_49	Yes	male	tumor	LUAD	69	I
RRBS_50	Yes	male	normal	LUAD	69	I
RRBS_51	Yes	male	tumor	LUAD	61	II
RRBS_52	Yes	male	normal	LUAD	61	II
RRBS_53	Yes	male	tumor	LUAD	75	II
RRBS_54	Yes	male	normal	LUAD	75	II
RRBS_55	Yes	male	tumor	LUAD	51	III
RRBS_56	Yes	male	normal	LUAD	51	III
RRBS_57	Yes	male	tumor	LUAD	72	NA
RRBS_58	Yes	male	normal	LUAD	72	NA
RRBS_59	Yes	male	tumor	LUAD	70	II
RRBS_60	Yes	male	normal	LUAD	70	II
RRBS_61	Yes	male	tumor	LUAD	67	NA
RRBS_62	Yes	male	normal	LUAD	67	NA
RRBS_63	Yes	male	tumor	LUAD	53	II
RRBS_64	Yes	male	normal	LUAD	53	II
RRBS_65	Yes	male	normal	LUAD	63	III
RRBS_66	Yes	male	tumor	LUAD	63	III
RRBS_67	No	male	normal	LUAD	75	I
RRBS_68	No	male	tumor	LUAD	75	I
RRBS_69	No	male	normal	LUAD	66	II
RRBS_70	No	male	tumor	LUAD	66	II
RRBS_71	No	male	normal	LUAD	56	III
RRBS_72	No	Female	normal	LUSC	55	IV
RRBS_73	No	Female	normal	LUSC	60	II
RRBS_74	No	male	normal	LUSC	68	I
RRBS_75	No	male	normal	LUAD	70	I
RRBS_76	No	male	normal	LUSC	57	IV
RRBS_77	No	Female	normal	LUSC	68	I
RRBS_78	No	male	normal	LUAD	71	I
RRBS_79	No	male	normal	LUAD	73	NA
RRBS_80	No	male	normal	LUSC	63	I
RRBS_81	No	Female	normal	LUSC	42	III
RRBS_82	No	male	normal	LUAD	68	I
RRBS_83	No	Female	normal	LUSC	66	II
RRBS_84	No	male	normal	LUSC	62	I
RRBS_85	No	Female	normal	LUSC	63	I
RRBS_86	No	male	tumor	LUAD	56	III
RRBS_87	No	Female	tumor	LUSC	55	IV
RRBS_88	No	Female	tumor	LUSC	60	II
RRBS_89	No	male	tumor	LUSC	68	I
RRBS_90	No	male	tumor	LUAD	70	I
RRBS_91	No	male	tumor	LUSC	57	IV
RRBS_92	No	Female	tumor	LUSC	68	I
RRBS_93	No	male	tumor	LUAD	71	I
RRBS_94	No	male	tumor	LUAD	73	NA
RRBS_95	No	male	tumor	LUSC	63	I
RRBS_96	No	Female	tumor	LUSC	42	III
RRBS_97	No	male	tumor	LUAD	68	I
RRBS_98	No	Female	tumor	LUSC	66	II
RRBS_99	No	male	tumor	LUSC	62	I
RRBS_100	No	Female	tumor	LUSC	63	I
RRBS_101	No	male	normal	LUAD	72	II
RRBS_102	No	male	tumor	LUAD	72	II
RRBS_103	No	male	normal	NSCLC	69	I
RRBS_104	No	male	tumor	NSCLC	69	I
RRBS_105	No	male	normal	LUSC	77	I
RRBS_106	No	male	tumor	LUSC	77	I
RRBS_107	No	Female	normal	LUSC	70	I
RRBS_108	No	Female	tumor	LUSC	70	I
RRBS_109	No	Female	normal	LUSC	42	III
RRBS_110	No	Female	tumor	LUSC	42	III
RRBS_111	Yes	male	normal	SCLC	57	NA
RRBS_112	Yes	male	tumor	SCLC	57	NA
RRBS_113	Yes	Female	normal	LUSC	73	I
RRBS_114	Yes	male	normal	LUSC	67	I
RRBS_115	Yes	Female	normal	LUSC	55	I
RRBS_116	Yes	Female	tumor	LUSC	73	I
RRBS_117	Yes	male	tumor	LUSC	67	I
RRBS_118	Yes	Female	tumor	LUSC	55	I
RRBS_119	Yes	male	normal	LUAD	49	I
RRBS_120	Yes	male	tumor	LUAD	49	I
RRBS_121	Yes	male	normal	LUAD	66	I
RRBS_122	Yes	male	tumor	LUAD	66	I
RRBS_123	Yes	Female	normal	LUAD	78	II
RRBS_124	Yes	Female	tumor	LUAD	78	II
RRBS_125	Yes	Female	tumor	LUSC	62	I
RRBS_126	Yes	Female	normal	LUSC	62	I
RRBS_127	Yes	Female	tumor	LUSC	63	I
RRBS_128	Yes	Female	normal	LUSC	63	I
RRBS_129	Yes	male	normal	LUAD	56	II
RRBS_130	Yes	male	normal	LUSC	55	IV
RRBS_131	Yes	male	normal	LUAD	68	I
RRBS_132	Yes	male	normal	NSCLC	69	I
RRBS_133	Yes	male	normal	LUSC	77	I
RRBS_134	Yes	Female	normal	LUSC	48	I
RRBS_135	Yes	Female	normal	LUSC	70	I
RRBS_136	Yes	male	normal	LUSC	69	I
RRBS_137	Yes	Female	tumor	LUSC	68	II
RRBS_138	Yes	Female	normal	LUSC	68	II
RRBS_139	Yes	Female	tumor	LUSC	57	I
RRBS_140	Yes	Female	normal	LUSC	57	I
RRBS_141	Yes	male	tumor	LUAD	56	II
RRBS_142	Yes	male	tumor	LUSC	55	IV
RRBS_143	Yes	male	tumor	LUAD	68	I
RRBS_144	Yes	male	tumor	NSCLC	69	I
RRBS_145	Yes	male	tumor	LUSC	77	I
RRBS_146	Yes	Female	tumor	LUSC	48	I
RRBS_147	Yes	Female	tumor	LUSC	70	I
RRBS_148	Yes	male	tumor	LUSC	69	I
RRBS_149	Yes	male	tumor	LUAD	58	II
RRBS_150	Yes	male	normal	LUAD	58	II
RRBS_151	Yes	Female	tumor	LUSC	75	NA
RRBS_152	Yes	Female	normal	LUSC	75	NA
RRBS_153	Yes	male	tumor	LUSC	67	NA
RRBS_154	Yes	male	normal	LUSC	67	NA

## Sheet: S2
Supplementary Table S2. Quality control metrics of RRBS libraries.
Sample ID	Number of reads	Mapping Rate (%)	BS conversion rate(%)
RRBS_1	15131179	59.01	99.88
RRBS_2	15032678	56.33	99.92
RRBS_3	13725711	58.11	99.92
RRBS_4	14602581	58.26	99.88
RRBS_5	13921843	57.76	99.46
RRBS_6	19899983	58.44	99.12
RRBS_7	13434597	55.87	99.33
RRBS_8	14319468	60.45	99.17
RRBS_9	26853144	62.67	99.92
RRBS_10	16105496	65.62	99.61
RRBS_11	9756602	57.06	99.29
RRBS_12	11564877	62.01	99.49
RRBS_13	13939699	62.54	99.45
RRBS_14	8472039	62.16	99.58
RRBS_15	13127894	64.7	99.48
RRBS_16	15933936	63.45	99.46
RRBS_17	15670355	62.78	99.12
RRBS_18	22572417	63.36	99.36
RRBS_19	14226245	58.95	98.87
RRBS_20	14988686	63.27	98.87
RRBS_21	13908178	60.63	99.36
RRBS_22	13671837	61.6	99.46
RRBS_23	13170828	65.6	98.78
RRBS_24	21015325	65.13	99.25
RRBS_25	14370906	59.56	99.12
RRBS_26	16811578	56.08	98.72
RRBS_27	14701037	60.09	99.42
RRBS_28	15007653	58.39	98.78
RRBS_29	27895638	62.38	99.92
RRBS_30	17841721	47.77	99.45
RRBS_31	16742442	56.05	98.72
RRBS_32	8234992	52.28	99.42
RRBS_33	11303425	61.85	99.61
RRBS_34	15475691	54.24	99.33
RRBS_35	18064621	51.36	99.25
RRBS_36	15796106	56.98	99.17
RRBS_37	31559364	62.02	99.92
RRBS_38	24650233	63.94	99.92
RRBS_39	37651418	61.28	99.93
RRBS_40	40123040	61.17	99.94
RRBS_41	34122136	59.97	99.93
RRBS_42	38599201	61.05	99.95
RRBS_43	37218516	60.46	99.93
RRBS_44	35095666	60.31	99.92
RRBS_45	38985946	61.59	99.87
RRBS_46	37222514	62.26	99.88
RRBS_47	30117035	59.97	99.88
RRBS_48	28862474	62.24	99.94
RRBS_49	33016189	60.05	99.93
RRBS_50	29427909	59.27	99.9
RRBS_51	34713168	61.59	99.86
RRBS_52	28604821	62.28	99.94
RRBS_53	30102689	59.8	99.93
RRBS_54	28991099	59.7	99.94
RRBS_55	27527167	63.86	99.93
RRBS_56	31963945	62.32	99.94
RRBS_57	32820973	61.47	99.94
RRBS_58	30166850	61.68	99.95
RRBS_59	34133862	61.54	99.93
RRBS_60	15497104	57.76	99.92
RRBS_61	29237251	63.43	99.91
RRBS_62	33042441	62.89	99.93
RRBS_63	32332217	61.85	99.89
RRBS_64	30636479	61.75	99.94
RRBS_65	26659838	62.38	99.89
RRBS_66	27938068	60.88	99.86
RRBS_67	31045774	60.86	99.24
RRBS_68	25451071	61.21	99.28
RRBS_69	27831418	61.3	99.33
RRBS_70	31830740	60.6	99.29
RRBS_71	18341402	58.6	99.18
RRBS_72	31153113	62.49	99.13
RRBS_73	28816020	60.53	99.44
RRBS_74	25310381	59.7	99.44
RRBS_75	30619932	62.82	99.48
RRBS_76	31726134	61.29	99.46
RRBS_77	15980369	58.32	99.4
RRBS_78	28155711	60.84	99.54
RRBS_79	26396273	60.68	99.25
RRBS_80	26431941	63.11	99.46
RRBS_81	26856658	62.01	99.42
RRBS_82	29570922	61.42	99.21
RRBS_83	28903470	62.68	99.34
RRBS_84	33917572	63.05	98.87
RRBS_85	32635267	59.24	99.25
RRBS_86	29306971	62.65	99.28
RRBS_87	26337502	62.18	99.25
RRBS_88	29904606	61.34	99.46
RRBS_89	26663218	60.25	99.47
RRBS_90	27981962	63.33	99.49
RRBS_91	29633266	61.23	99.5
RRBS_92	28024855	61.19	99.48
RRBS_93	27413575	61.64	99.51
RRBS_94	23910632	61.28	99.28
RRBS_95	24189885	62.78	99.5
RRBS_96	28455201	62.28	99.46
RRBS_97	34049140	61.79	99.23
RRBS_98	29078964	63.41	99.33
RRBS_99	33192683	62.99	99.25
RRBS_100	28548252	60.23	99.19
RRBS_101	29789255	63.92	99.24
RRBS_102	26775756	59.74	99.17
RRBS_103	53066634	70.13	99.8
RRBS_104	56488618	55.49	99.84
RRBS_105	57396472	70.47	99.75
RRBS_106	69953962	61.44	98.89
RRBS_107	35185821	74.55	99.85
RRBS_108	33840313	76.01	99.17
RRBS_109	39698483	76.45	98.79
RRBS_110	85571758	77.91	99.02
RRBS_111	29017536	64.56	99.97
RRBS_112	28022239	65.3	99.97
RRBS_113	29188191	63.24	99.94
RRBS_114	15405198	58.58	99.84
RRBS_115	21806147	63.48	99.93
RRBS_116	26426993	63.46	99.93
RRBS_117	22541105	62.18	99.89
RRBS_118	21306126	63.83	99.95
RRBS_119	30191902	63.44	99.93
RRBS_120	38027876	63.15	99.95
RRBS_121	30019167	65.47	99.95
RRBS_122	29821923	63.31	99.89
RRBS_123	34666812	60.46	99.96
RRBS_124	30583278	64.44	99.91
RRBS_125	29296764	64.15	99.89
RRBS_126	26322979	63.44	99.88
RRBS_127	25674505	64.98	99.93
RRBS_128	27925981	64.89	99.93
RRBS_129	28818988	63.39	99.94
RRBS_130	28034895	61.11	99.94
RRBS_131	27378238	61.54	99.85
RRBS_132	52502917	61.67	99.92
RRBS_133	56675174	62.86	99.97
RRBS_134	28555612	62.21	99.97
RRBS_135	35153004	61.8	99.97
RRBS_136	26032963	60.53	99.89
RRBS_137	32361143	63.49	99.92
RRBS_138	29226183	62.97	99.91
RRBS_139	25975753	63.42	99.9
RRBS_140	27083772	61.89	99.9
RRBS_141	30986805	63.35	99.91
RRBS_142	25511129	62.53	99.92
RRBS_143	26999993	62.98	99.88
RRBS_144	56074504	62.11	99.92
RRBS_145	69535377	64.19	99.96
RRBS_146	25302981	62.43	99.93
RRBS_147	33817446	62.1	99.97
RRBS_148	27487673	60.74	99.93
RRBS_149	33351423	63.06	99.87
RRBS_150	33077358	62.36	99.89
RRBS_151	28388913	62.96	99.91
RRBS_152	32310983	63.07	99.91
RRBS_153	35562631	61.57	99.91
RRBS_154	18416391	62.51	99.89

## Sheet: S3
Supplementary Table S3. Quality control metrics of RNA-seq libraries.
Sample ID	Number of reads	Mapping Rate (%)
RRBS_1	44223187	94.93
RRBS_2	3.44051e+07	97.54
RRBS_3	49931311	96.67
RRBS_4	60072121	94.68
RRBS_5	4.8707e+07	93.5
RRBS_6	5.04314e+07	95.54
RRBS_7	6.01273e+07	94.95
RRBS_8	6.31591e+07	95.99
RRBS_9	32743375	92.36
RRBS_10	4.39109e+07	96.65
RRBS_11	75902998	94.6
RRBS_12	91428419	95.7
RRBS_13	3.73094e+07	97.34
RRBS_14	60088072	94.26
RRBS_15	67792753	95.71
RRBS_16	74261098	87.33
RRBS_17	4.99207e+07	95.59
RRBS_18	54517764	96.95
RRBS_19	114110627	93.39
RRBS_20	58326606	92.7
RRBS_21	60476254	96.71
RRBS_22	100664079	91.31
RRBS_23	60229182	89.6
RRBS_24	4.66381e+07	94.89
RRBS_25	41498588	93.21
RRBS_26	78887737	95.93
RRBS_27	98772181	93.87
RRBS_28	83150683	95.98
RRBS_29	26310871	94.22
RRBS_30	38591131	97.25
RRBS_31	3.53111e+07	96.72
RRBS_32	65682151	93.57
RRBS_33	63795253	96.81
RRBS_34	4.60936e+07	97.38
RRBS_35	67730308	96.3
RRBS_36	4.94635e+07	96.25
RRBS_37	31808795	91.89
RRBS_38	30942914	91.49
RRBS_39	34903022	91.91
RRBS_40	30676888	92.68
RRBS_41	35162172	92.41
RRBS_42	36490018	93.67
RRBS_43	39505103	91.23
RRBS_44	31172677	92.72
RRBS_45	25853510	92.9
RRBS_46	26954363	92.32
RRBS_47	35753474	93.14
RRBS_48	30401643	92
RRBS_49	31424948	90.84
RRBS_50	31369722	93.6
RRBS_51	27003925	92.29
RRBS_52	30677206	93.16
RRBS_53	36461837	87.5
RRBS_54	37179804	92.82
RRBS_55	31421320	92.09
RRBS_56	30191780	92.04
RRBS_57	34616298	87.71
RRBS_58	33963463	90.45
RRBS_59	23876288	92.17
RRBS_60	31713271	92.5
RRBS_61	28455929	92.53
RRBS_62	28689268	91.93
RRBS_63	33349492	90.55
RRBS_64	25073517	90.69
RRBS_65	31410019	92.58
RRBS_66	32737984	91.78
RRBS_111	41631516	95.27
RRBS_112	38248230	95.21
RRBS_113	35812891	95.62
RRBS_114	35071588	95.22
RRBS_115	63697801	95.99
RRBS_116	46186842	95.04
RRBS_117	36829851	94.85
RRBS_118	44827003	95.94
RRBS_119	31871749	94.85
RRBS_120	31977604	93.7
RRBS_121	31865565	95.51
RRBS_122	33438157	95.71
RRBS_123	36482503	95.58
RRBS_124	40011495	96.05
RRBS_125	30506024	95.87
RRBS_126	37921057	95.96
RRBS_127	34768152	95.08
RRBS_128	38472885	94.86
RRBS_129	48116389	95.36
RRBS_130	33721170	93.18
RRBS_131	43267975	95.29
RRBS_132	37997818	95.26
RRBS_133	32791590	95.22
RRBS_134	34888331	95.27
RRBS_135	36127723	95.34
RRBS_136	43919851	95.24
RRBS_137	42383075	96.75
RRBS_138	40062041	95.91
RRBS_139	30679651	95.53
RRBS_140	45352963	96.29
RRBS_141	44029169	95.49
RRBS_142	28465469	92.96
RRBS_143	40810734	94.43
RRBS_144	42413883	95.41
RRBS_145	35349658	95.5
RRBS_146	33915455	95.24
RRBS_147	38971891	95.29
RRBS_148	39703723	93.28
RRBS_149	44763901	96.06
RRBS_150	39618098	95.89
RRBS_151	32264037	93.6
RRBS_152	33141003	92.54
RRBS_153	30777583	95.06
RRBS_154	33807958	94.05

## Sheet: S4
Supplementary TableS4. Definitions of the 15 chromatin states in the ChromHMM model.
State	Description	Color Name	Color Code	Detail
TssA	Active TSS	Red	255,0,0
TssAFlnk	Flanking Active TSS	Orange Red	255,69,0
TxFlnk	Transcr. at gene 5' and 3'	LimeGreen	50,205,50
Tx	Strong transcription	Green	0,128,0
TxWk	Weak transcription	DarkGreen	0,100,0
EnhG	Genic enhancers	GreenYellow	194,225,5
Enh	Enhancers	Yellow	255,255,0
ZNF/Rpts	ZNF genes & repeats	Medium Aquamarine	102205170
Het	Heterochromatin	PaleTurquoise	138145208
TssBiv	Bivalent/Poised TSS	IndianRed	205,92,92	Characterized by the simultaneous enrichment of activating and repressing chromatin modifications
BivFlnk	Flanking Bivalent TSS/Enh	DarkSalmon	233150122
EnhBiv	Bivalent Enhancer	DarkKhaki	189183107	Characterized by the simultaneous enrichment of activating and repressing chromatin modifications
ReprPC	Repressed PolyComb	Silver	128128128	Repressive states, highly enriched in H3K27me3
ReprPCWk	Weak Repressed PolyComb	Gainsboro	192192192	Repressive states, highly enriched in H3K27me3
Quies	Quiescent/Low	White	255255255	Low levels of all histone marks and high DNA methylation

## Sheet: S5
Supplementary TableS5. DMRs detected between tumors and adjacent normal tissues of NSCLC under different methylation quantification methods.
chr	start	end	q_value	mean_diff	CpG_num	MWU	2D_KS	mean_g1	mean_g2	Method
chr1	90718122	90718212	0.00011553	-0.248938	21	2.4962e-10	2.4962e-10	0.42922	0.67816	CAMDA
chr1	92481152	92481247	0	-0.156959	24	0	0	0.19703	0.35398	CAMDA
chr1	182953089	182953205	4.008e-09	-0.232681	25	8.6597e-15	8.6597e-15	0.42766	0.66034	CAMDA
chr1	201399751	201399804	0.0027092	-0.188993	10	5.8536e-09	5.8536e-09	0.38252	0.57151	CAMDA
chr3	126541845	126542188	0	-0.295733	69	0	0	0.25852	0.55425	CAMDA
chr3	179562242	179562269	0.03272	-0.276792	3	7.0695e-08	7.0695e-08	0.21095	0.48775	CAMDA
chr5	141361998	141362100	9.0437e-09	-0.247123	14	1.954e-14	1.954e-14	0.42252	0.66965	CAMDA
chr6	35182416	35182441	0.004498	-0.266819	5	9.7185e-09	9.7185e-09	0.34549	0.61231	CAMDA
chr6	41636920	41636979	1.0441e-07	-0.258027	8	2.256e-13	2.256e-13	0.22208	0.4801	CAMDA
chr6	42925354	42925364	1.336e-09	-0.297856	6	2.8866e-15	2.8866e-15	0.3581	0.65596	CAMDA
chr7	102301135	102301177	2.1787e-07	-0.232228	17	4.7073e-13	4.7073e-13	0.26394	0.49617	CAMDA
chr7	130733950	130734025	0	-0.261786	24	0	0	0.28874	0.55053	CAMDA
chr7	155457776	155457847	0	-0.222368	27	0	0	0.25502	0.47738	CAMDA
chr10	111078908	111078981	2.1848e-06	-0.241164	21	4.7204e-12	4.7204e-12	0.38124	0.6224	CAMDA
chr11	1310257	1310307	1.0304e-06	-0.248368	13	2.2262e-12	2.2262e-12	0.43985	0.68822	CAMDA
chr12	103434806	103434837	1.1305e-09	-0.357123	7	2.4425e-15	2.4425e-15	0.41327	0.77039	CAMDA
chr16	50673635	50673660	0.00014714	-0.277266	4	3.1792e-10	3.1792e-10	0.22776	0.50502	CAMDA
chr17	28307022	28307059	0.0072939	-0.270355	10	1.5759e-08	1.5759e-08	0.41295	0.6833	CAMDA
chr17	39868088	39868383	0	-0.264786	60	0	0	0.36725	0.63204	CAMDA
chr19	12555562	12555614	4.4191e-09	-0.258147	15	9.5479e-15	9.5479e-15	0.41346	0.67161	CAMDA
chr19	38395993	38396101	0	-0.200205	38	0	0	0.28523	0.48544	CAMDA
chr19	58204365	58204388	5.0943e-05	-0.311425	3	1.1007e-10	1.1007e-10	0.3799	0.69133	CAMDA
chr19	58204430	58204527	0	-0.295353	9	0	0	0.26795	0.5633	CAMDA
chr22	29480658	29480989	0.0017278	-0.250598	58	3.7331e-09	3.7331e-09	0.46565	0.71625	CAMDA
chr22	50089963	50090064	0	-0.253271	21	0	0	0.33732	0.59059	CAMDA
chr22	50549017	50549081	0	-0.300784	9	0	0	0.3995	0.70029	CAMDA
chr1	898487	898543	2.6979e-08	-0.320788	4	6.2172e-14	6.2172e-14	0.30043	0.62122	CHALM
chr1	1162781	1164183	0	-0.203263	99	0	0	0.50951	0.71277	CHALM
chr1	1164584	1165036	1.1244e-07	-0.182653	47	2.5913e-13	2.5913e-13	0.54967	0.73232	CHALM
chr1	1442174	1442252	1.2911e-08	0.110868	4	2.9754e-14	2.9754e-14	0.60836	0.4975	CHALM
chr1	1539814	1539859	2.4461e-06	0.285187	12	5.637e-12	5.637e-12	0.53173	0.24654	CHALM
chr1	2213300	2213481	0.00054224	0.258994	10	1.2496e-09	1.2496e-09	0.57271	0.31372	CHALM
chr1	2213892	2213932	0	0.344268	5	0	0	0.74565	0.40138	CHALM
chr1	3240952	3241004	0.0001454	0.263558	8	3.3507e-10	3.3507e-10	0.67516	0.4116	CHALM
chr1	3650927	3650971	1.8086e-05	0.262593	5	4.1679e-11	4.1679e-11	0.62665	0.36406	CHALM
chr1	6475533	6475639	1.4453e-10	-0.293046	8	3.3307e-16	3.3307e-16	0.34009	0.63313	CHALM
chr1	10665980	10666055	0	0.299943	10	0	0	0.73315	0.43321	CHALM
chr1	10668140	10668206	0	0.385931	8	0	0	0.77287	0.38694	CHALM
chr1	10717737	10717824	0	0.286615	10	0	0	0.82188	0.53526	CHALM
chr1	10901147	10901467	1.9271e-10	-0.222585	14	4.4409e-16	4.4409e-16	0.50942	0.732	CHALM
chr1	12540159	12540475	0	0.289294	24	0	0	0.6233	0.334	CHALM
chr1	16162587	16162621	0.00028622	-0.21596	6	6.5958e-10	6.5958e-10	0.3015	0.51746	CHALM
chr1	16644935	16645104	0.048916	-0.27224	8	1.1273e-07	1.1273e-07	0.52628	0.79852	CHALM
chr1	17149207	17149305	2.8366e-07	0.300325	7	6.537e-13	6.537e-13	0.72714	0.42681	CHALM
chr1	21260680	21260735	6.3752e-07	0.316658	8	1.4692e-12	1.4692e-12	0.86857	0.55191	CHALM
chr1	23225301	23225428	1.8867e-06	0.241158	7	4.3479e-12	4.3479e-12	0.65922	0.41806	CHALM
chr1	24321747	24321824	0	-0.35269	5	0	0	0.24499	0.59768	CHALM
chr1	24720152	24720228	0.00062918	0.336801	6	1.4499e-09	1.4499e-09	0.57628	0.23948	CHALM
chr1	26177366	26177489	0	-0.175883	13	0	0	0.47058	0.64646	CHALM
chr1	26863493	26863609	1.7e-05	-0.308544	10	3.9176e-11	3.9176e-11	0.55053	0.85908	CHALM
chr1	29182646	29182693	0.00095829	-0.33485	3	2.2084e-09	2.2084e-09	0.48399	0.81884	CHALM
chr1	32760738	32760995	6.5419e-07	-0.209357	10	1.5076e-12	1.5076e-12	0.53173	0.74109	CHALM
chr1	34177025	34177144	0.00082368	0.231789	19	1.8982e-09	1.8982e-09	0.58253	0.35074	CHALM
chr1	36100165	36100256	0.039112	-0.277556	7	9.0132e-08	9.0132e-08	0.49503	0.77259	CHALM
chr1	37475683	37475783	0.00012372	-0.283485	16	2.8511e-10	2.8511e-10	0.40898	0.69246	CHALM
chr1	39922490	39922660	0	0.315914	28	0	0	0.81711	0.5012	CHALM
chr1	47314917	47315040	0.00020579	-0.323673	7	4.7423e-10	4.7423e-10	0.48406	0.80773	CHALM
chr1	47417247	47417305	4.3359e-10	0.119457	18	9.992e-16	9.992e-16	0.7436	0.62414	CHALM
chr1	50415518	50415617	3.0723e-05	0.280863	8	7.08e-11	7.08e-11	0.60182	0.32096	CHALM
chr1	58577462	58577537	4.8177e-11	-0.110541	16	1.1102e-16	1.1102e-16	0.43555	0.54609	CHALM
chr1	59814252	59814348	1.619e-05	-0.345124	6	3.7309e-11	3.7309e-11	0.5471	0.89222	CHALM
chr1	143699768	143699952	3.2009e-06	0.245956	19	7.3763e-12	7.3763e-12	0.49214	0.24618	CHALM
chr1	145454564	145454590	3.1797e-09	0.283671	6	7.3275e-15	7.3275e-15	0.61988	0.33621	CHALM
chr1	145872136	145872272	1.8027e-05	0.26985	15	4.1542e-11	4.1542e-11	0.45069	0.18084	CHALM
chr1	148310115	148310279	4.8948e-08	0.218501	18	1.128e-13	1.128e-13	0.57075	0.35225	CHALM
chr1	151145525	151145767	2.8906e-10	0.254122	12	6.6613e-16	6.6613e-16	0.6802	0.42608	CHALM
chr1	153987234	153987433	1.0555e-05	-0.329878	9	2.4323e-11	2.4323e-11	0.42501	0.75489	CHALM
chr1	154155046	154155070	1.4193e-07	0.204456	6	3.2707e-13	3.2707e-13	0.61376	0.4093	CHALM
chr1	154196880	154196954	0.014734	-0.236879	4	3.3954e-08	3.3954e-08	0.44554	0.68242	CHALM
chr1	154434460	154434552	0.00133	0.225498	6	3.065e-09	3.065e-09	0.63931	0.41381	CHALM
chr1	155126072	155126156	0.00039871	-0.130288	10	9.1882e-10	9.1882e-10	0.52167	0.65196	CHALM
chr1	155857558	155857602	0.00027597	-0.255934	4	6.3597e-10	6.3597e-10	0.38576	0.64169	CHALM
chr1	156076754	156077111	0	0.28478	40	0	0	0.74923	0.46445	CHALM
chr1	156161317	156161361	1.8307e-08	0.306692	7	4.2188e-14	4.2188e-14	0.55242	0.24573	CHALM
chr1	156388088	156388218	2.8906e-10	0.288678	10	6.6613e-16	6.6613e-16	0.59157	0.30289	CHALM
chr1	156893623	156894094	0	0.283841	39	0	0	0.5268	0.24296	CHALM
chr1	161098813	161098963	0.00027996	-0.156081	11	6.4517e-10	6.4517e-10	0.30579	0.46187	CHALM
chr1	166921271	166921307	1.0599e-09	0.262211	10	2.4425e-15	2.4425e-15	0.61702	0.35481	CHALM
chr1	175599282	175599574	0.00083722	0.131035	37	1.9294e-09	1.9294e-09	0.71135	0.58032	CHALM
chr1	201399751	201399826	0	-0.232243	17	0	0	0.48855	0.72079	CHALM
chr1	201399826	201399869	0.0022994	-0.238365	7	5.2989e-09	5.2989e-09	0.48291	0.72128	CHALM
chr1	202010614	202010666	6.5755e-05	-0.241783	10	1.5153e-10	1.5153e-10	0.46681	0.7086	CHALM
chr1	207669604	207669662	3.424e-06	0.278823	15	7.8906e-12	7.8906e-12	0.53831	0.25949	CHALM
chr1	207910678	207910827	5.2275e-06	0.266653	11	1.2047e-11	1.2047e-11	0.57182	0.30517	CHALM
chr1	224175727	224175823	0	0.315748	12	0	0	0.63198	0.31623	CHALM
chr1	228013428	228013503	0	-0.294264	16	0	0	0.43855	0.73281	CHALM
chr1	228149609	228149678	0.00023267	0.304754	4	5.3618e-10	5.3618e-10	0.71824	0.41348	CHALM
chr1	228371172	228371729	3.594e-08	-0.334896	29	8.2823e-14	8.2823e-14	0.60393	0.93883	CHALM
chr1	229559544	229559646	0	-0.360276	7	0	0	0.41459	0.77486	CHALM
chr1	231694832	231694880	2.273e-05	0.276505	8	5.2382e-11	5.2382e-11	0.74111	0.4646	CHALM
chr1	240093465	240093588	0.00025208	0.276303	16	5.8091e-10	5.8091e-10	0.60194	0.32563	CHALM
chr1	247857472	247857513	1.1562e-09	0.279665	12	2.6645e-15	2.6645e-15	0.45089	0.17123	CHALM
chr2	467943	468418	0	0.272206	80	0	0	0.50895	0.23674	CHALM
chr2	3585725	3585744	6.0703e-09	0.328422	4	1.3989e-14	1.3989e-14	0.76193	0.43351	CHALM
chr2	3594933	3595161	0	0.305334	39	0	0	0.76171	0.45638	CHALM
chr2	7008192	7008553	0.00026437	0.212705	13	6.0923e-10	6.0923e-10	0.57967	0.36696	CHALM
chr2	10304871	10304966	0	0.26301	6	0	0	0.75703	0.49402	CHALM
chr2	12732763	12732904	4.935e-06	0.349072	3	1.1373e-11	1.1373e-11	0.83186	0.48279	CHALM
chr2	20670577	20670606	0	0.343936	6	0	0	0.68597	0.34204	CHALM
chr2	27442384	27442779	0	-0.195079	66	0	0	0.47869	0.67377	CHALM
chr2	30346648	30346737	0	0.309684	6	0	0	0.70277	0.39309	CHALM
chr2	43101136	43101345	0.025087	0.171629	21	5.7813e-08	5.7813e-08	0.54193	0.3703	CHALM
chr2	44929544	44929586	5.0868e-06	0.309714	12	1.1722e-11	1.1722e-11	0.55805	0.24833	CHALM
chr2	47752895	47752919	2.0234e-09	-0.382298	4	4.6629e-15	4.6629e-15	0.40192	0.78422	CHALM
chr2	63055431	63055827	0.011077	0.22647	19	2.5527e-08	2.5527e-08	0.55359	0.32712	CHALM
chr2	63059191	63059224	0	0.288496	8	0	0	0.60387	0.31537	CHALM
chr2	66444532	66444747	0	0.28122	24	0	0	0.73757	0.45635	CHALM
chr2	66445316	66446825	0	0.246114	88	0	0	0.53244	0.28632	CHALM
chr2	68774666	68775060	0.04143	0.214855	20	9.5475e-08	9.5475e-08	0.44724	0.23239	CHALM
chr2	74179425	74179431	9.8859e-08	-0.386788	4	2.2782e-13	2.2782e-13	0.43513	0.82192	CHALM
chr2	74499426	74499683	1.3971e-08	0.261221	35	3.2196e-14	3.2196e-14	0.491	0.22978	CHALM
chr2	87584292	87584609	0	0.326957	23	0	0	0.55497	0.22802	CHALM
chr2	98822943	98823357	0	0.246709	62	0	0	0.60361	0.3569	CHALM
chr2	99636764	99636826	0.00015462	0.241635	6	3.5632e-10	3.5632e-10	0.7457	0.50406	CHALM
chr2	104842701	104842955	0	0.27424	43	0	0	0.52768	0.25344	CHALM
chr2	109498111	109498161	7.479e-05	0.304234	6	1.7235e-10	1.7235e-10	0.72497	0.42073	CHALM
chr2	111119230	111119280	0	0.142934	20	0	0	0.60487	0.46194	CHALM
chr2	111366223	111366542	0	0.337092	25	0	0	0.60419	0.2671	CHALM
chr2	113277111	113277323	0.014394	0.260984	16	3.317e-08	3.317e-08	0.48891	0.22793	CHALM
chr2	113277609	113277768	0.038719	0.298475	11	8.9227e-08	8.9227e-08	0.45845	0.15997	CHALM
chr2	118853721	118853809	0.0019096	0.306747	12	4.4005e-09	4.4005e-09	0.52806	0.22131	CHALM
chr2	118858764	118859219	0.0033222	0.271085	34	7.6559e-09	7.6559e-09	0.48298	0.21189	CHALM
chr2	120223014	120223042	0	-0.26912	18	0	0	0.36731	0.63643	CHALM
chr2	120522394	120522430	0	0.3111	8	0	0	0.63236	0.32126	CHALM
chr2	124024675	124024715	7.2265e-10	0.284967	14	1.6653e-15	1.6653e-15	0.53895	0.25399	CHALM
chr2	127681336	127681731	9.6353e-10	0.24124	34	2.2204e-15	2.2204e-15	0.60208	0.36084	CHALM
chr2	130213726	130213754	3.8541e-10	0.283045	7	8.8818e-16	8.8818e-16	0.66064	0.37759	CHALM
chr2	130213756	130213760	0.0011797	0.27453	4	2.7187e-09	2.7187e-09	0.6563	0.38176	CHALM
chr2	130963181	130963689	3.651e-06	0.251041	52	8.4136e-12	8.4136e-12	0.48112	0.23007	CHALM
chr2	176071587	176071709	4.8466e-08	0.251592	9	1.1169e-13	1.1169e-13	0.67793	0.42634	CHALM
chr2	176099439	176099516	0	0.302506	10	0	0	0.57709	0.27459	CHALM
chr2	176162724	176163205	1.4453e-10	0.270908	19	3.3307e-16	3.3307e-16	0.61142	0.34051	CHALM
chr2	196169200	196169316	0.00034613	-0.134236	10	7.9765e-10	7.9765e-10	0.40397	0.53821	CHALM
chr2	199470803	199470902	0	0.2623	15	0	0	0.62587	0.36357	CHALM
chr2	199603911	199603979	0.024068	0.2957	3	5.5464e-08	5.5464e-08	0.67562	0.37992	CHALM
chr2	200887794	200887886	0.0042959	-0.327561	6	9.8998e-09	9.8998e-09	0.51018	0.83774	CHALM
chr2	215311427	215311458	4.8177e-11	-0.347927	6	1.1102e-16	1.1102e-16	0.39788	0.74581	CHALM
chr2	217888165	217888215	0	0.319417	6	0	0	0.84172	0.5223	CHALM
chr2	217937299	217937658	0	0.300127	14	0	0	0.65156	0.35144	CHALM
chr2	219644972	219645057	7.1301e-09	0.252929	12	1.6431e-14	1.6431e-14	0.60317	0.35024	CHALM
chr2	232388272	232388668	0	0.238154	20	0	0	0.58774	0.34959	CHALM
chr2	239309066	239309156	0	0.343703	12	0	0	0.78601	0.44231	CHALM
chr2	240566955	240566977	0.00045607	-0.331336	4	1.051e-09	1.051e-09	0.41724	0.74858	CHALM
chr2	240997516	240997618	0.0014495	0.25314	4	3.3403e-09	3.3403e-09	0.54596	0.29282	CHALM
chr2	241089503	241089565	0.0083896	0.338834	3	1.9334e-08	1.9334e-08	0.89541	0.55658	CHALM
chr3	47579388	47579523	0	0.14294	24	0	0	0.60731	0.46437	CHALM
chr3	50166183	50166235	9.7088e-05	0.343455	6	2.2374e-10	2.2374e-10	0.49446	0.15101	CHALM
chr3	127629109	127629172	0	-0.289835	30	0	0	0.37163	0.66146	CHALM
chr3	128481804	128481901	1.9271e-10	0.216899	15	4.4409e-16	4.4409e-16	0.68393	0.46703	CHALM
chr3	129017418	129017548	0	0.322807	16	0	0	0.68161	0.35881	CHALM
chr3	129599225	129599252	2.1985e-06	0.279879	6	5.0664e-12	5.0664e-12	0.82048	0.5406	CHALM
chr3	129603137	129603196	1.4453e-10	0.33786	4	3.3307e-16	3.3307e-16	0.63595	0.29809	CHALM
chr3	138935892	138936046	0.00027601	-0.322873	7	6.3606e-10	6.3606e-10	0.42194	0.74481	CHALM
chr3	147391996	147392091	0	0.298613	12	0	0	0.60863	0.31002	CHALM
chr3	147393287	147393649	3.4302e-07	0.247894	30	7.9048e-13	7.9048e-13	0.53764	0.28974	CHALM
chr3	147409791	147409833	8.4813e-06	0.270595	13	1.9545e-11	1.9545e-11	0.61647	0.34587	CHALM
chr3	147421218	147421486	2.4088e-10	0.252229	32	5.5511e-16	5.5511e-16	0.65121	0.39899	CHALM
chr3	158103365	158103458	0.027144	0.306822	10	6.2552e-08	6.2552e-08	0.53298	0.22616	CHALM
chr3	170419714	170419963	0.018301	0.281055	25	4.2175e-08	4.2175e-08	0.51288	0.23182	CHALM
chr3	170420394	170420442	0	0.274779	5	0	0	0.76077	0.48599	CHALM
chr3	170585706	170585786	0	0.269318	14	0	0	0.69154	0.42223	CHALM
chr3	179562212	179562269	0	-0.385016	5	0	0	0.35771	0.74273	CHALM
chr3	180765565	180765584	0.01731	-0.355711	4	3.9891e-08	3.9891e-08	0.46105	0.81677	CHALM
chr3	187288687	187288753	0	0.349058	3	0	0	0.78961	0.44055	CHALM
chr3	193974721	193974731	0.027218	0.273571	4	6.2724e-08	6.2724e-08	0.71138	0.4378	CHALM
chr3	194265390	194265476	0.0019994	0.288449	5	4.6075e-09	4.6075e-09	0.77344	0.48499	CHALM
chr3	195891955	195892642	2.8906e-10	0.31373	15	6.6613e-16	6.6613e-16	0.65029	0.33656	CHALM
chr3	196142799	196142882	0.0072253	-0.36158	6	1.665e-08	1.665e-08	0.51553	0.87711	CHALM
chr3	196143205	196143389	0.03183	-0.177532	9	7.3352e-08	7.3352e-08	0.38165	0.55918	CHALM
chr4	107484	107588	0.0083706	0.252995	25	1.929e-08	1.929e-08	0.56204	0.30904	CHALM
chr4	107748	108082	0.0002711	0.238688	62	6.2475e-10	6.2475e-10	0.50421	0.26552	CHALM
chr4	212606	213096	0	0.276133	63	0	0	0.56808	0.29195	CHALM
chr4	721451	721471	0.00060441	0.298372	4	1.3929e-09	1.3929e-09	0.60484	0.30647	CHALM
chr4	907994	908060	0	0.303442	6	0	0	0.89076	0.58732	CHALM
chr4	1035646	1035744	1.6377e-05	0.228575	10	3.7742e-11	3.7742e-11	0.73582	0.50724	CHALM
chr4	1406758	1407011	0	0.26542	50	0	0	0.56367	0.29825	CHALM
chr4	15906005	15906116	0	-0.23612	34	0	0	0.50048	0.7366	CHALM
chr4	24658393	24658403	9.4552e-07	-0.377914	4	2.1789e-12	2.1789e-12	0.55039	0.92831	CHALM
chr4	25843865	25843916	4.3995e-07	0.267873	10	1.0139e-12	1.0139e-12	0.61862	0.35075	CHALM
chr4	41048944	41049057	0.00024348	0.327917	5	5.611e-10	5.611e-10	0.86132	0.53341	CHALM
chr4	139043117	139043232	0	0.346532	3	0	0	0.84991	0.50337	CHALM
chr4	171813837	171813871	3.8867e-05	0.253624	10	8.9569e-11	8.9569e-11	0.51594	0.26232	CHALM
chr4	184442194	184442237	0.029435	0.376374	3	6.7832e-08	6.7832e-08	0.66697	0.2906	CHALM
chr5	1878114	1878710	0	0.266862	42	0	0	0.54095	0.27409	CHALM
chr5	1885873	1886249	6.9953e-08	0.264183	36	1.612e-13	1.612e-13	0.51947	0.25529	CHALM
chr5	2145808	2146011	8.8486e-05	-0.352702	6	2.0391e-10	2.0391e-10	0.55148	0.90418	CHALM
chr5	2748389	2748439	6.9539e-06	0.18968	22	1.6025e-11	1.6025e-11	0.5704	0.38071	CHALM
chr5	2748678	2748830	0.00052687	0.21745	38	1.2142e-09	1.2142e-09	0.56334	0.34589	CHALM
chr5	3188121	3188233	0.00027652	-0.182174	13	6.3724e-10	6.3724e-10	0.5254	0.70758	CHALM
chr5	3592349	3592561	0	0.271532	22	0	0	0.59697	0.32544	CHALM
chr5	3599747	3599788	0	0.322117	10	0	0	0.59393	0.27182	CHALM
chr5	3600233	3600900	0	0.271444	50	0	0	0.52944	0.25799	CHALM
chr5	3602045	3602624	0	0.281172	77	0	0	0.6503	0.36913	CHALM
chr5	3602944	3602968	0.00015286	0.288069	5	3.5226e-10	3.5226e-10	0.64408	0.35601	CHALM
chr5	5139585	5139754	0.0022158	0.251658	19	5.1063e-09	5.1063e-09	0.64795	0.39629	CHALM
chr5	38467306	38467550	0	0.384601	7	0	0	0.62425	0.23965	CHALM
chr5	73298450	73298507	1.928e-07	0.253916	14	4.4431e-13	4.4431e-13	0.55744	0.30353	CHALM
chr5	135535237	135535396	1.3596e-06	0.102091	20	3.1333e-12	3.1333e-12	0.51885	0.41676	CHALM
chr5	139394717	139395216	0	0.309504	90	0	0	0.69298	0.38347	CHALM
chr5	139647012	139647158	0	0.29826	9	0	0	0.59131	0.29305	CHALM
chr5	141682677	141682747	6.1777e-07	0.304433	3	1.4236e-12	1.4236e-12	0.88156	0.57713	CHALM
chr5	150619715	150619758	0	0.284538	6	0	0	0.67952	0.39498	CHALM
chr5	150647968	150648111	0	0.275066	13	0	0	0.71233	0.43726	CHALM
chr5	172748581	172748752	0	0.319354	37	0	0	0.83421	0.51485	CHALM
chr5	172873094	172873326	0	0.334106	9	0	0	0.69763	0.36352	CHALM
chr5	177400420	177400455	0	0.270527	10	0	0	0.70959	0.43906	CHALM
chr5	178941279	178941421	5.6603e-06	0.247374	14	1.3044e-11	1.3044e-11	0.54084	0.29347	CHALM
chr5	178994694	178995143	0	0.252643	62	0	0	0.52403	0.27139	CHALM
chr6	1384071	1384088	0.031546	0.289662	9	7.2697e-08	7.2697e-08	0.50286	0.2132	CHALM
chr6	1392815	1393209	0.044787	0.236964	40	1.0321e-07	1.0321e-07	0.53029	0.29333	CHALM
chr6	10390235	10390312	0.00029768	0.309542	6	6.86e-10	6.86e-10	0.59179	0.28225	CHALM
chr6	10391003	10391095	1.0599e-09	0.268963	12	2.4425e-15	2.4425e-15	0.64918	0.38021	CHALM
chr6	16337445	16337481	0	0.36744	6	0	0	0.71154	0.3441	CHALM
chr6	17702273	17702335	0.049535	-0.192597	5	1.1415e-07	1.1415e-07	0.47844	0.67103	CHALM
chr6	19691766	19692131	0	0.237935	42	0	0	0.47668	0.23875	CHALM
chr6	28091075	28091141	1.1611e-08	0.248715	12	2.6756e-14	2.6756e-14	0.67007	0.42135	CHALM
chr6	35017511	35017562	0	0.367653	6	0	0	0.67845	0.3108	CHALM
chr6	35486204	35486603	1.1562e-09	-0.186444	39	2.6645e-15	2.6645e-15	0.54075	0.72719	CHALM
chr6	36840888	36841098	9.6733e-06	0.234735	12	2.2292e-11	2.2292e-11	0.70796	0.47323	CHALM
chr6	41407065	41407131	0.0077698	0.277072	7	1.7905e-08	1.7905e-08	0.69036	0.41329	CHALM
chr6	42727414	42727480	0.0037989	0.205147	10	8.7546e-09	8.7546e-09	0.6155	0.41036	CHALM
chr6	57808829	57809125	5.6192e-06	0.297919	11	1.2949e-11	1.2949e-11	0.61376	0.31584	CHALM
chr6	101398891	101398991	0.0014802	0.248638	7	3.4111e-09	3.4111e-09	0.5864	0.33776	CHALM
chr6	137879171	137879197	2.1196e-06	0.299704	3	4.8845e-12	4.8845e-12	0.86438	0.56468	CHALM
chr6	170011233	170011431	0	0.310981	10	0	0	0.71299	0.402	CHALM
chr7	351361	351429	0.0068433	0.259248	9	1.577e-08	1.577e-08	0.59017	0.33092	CHALM
chr7	465092	465280	4.2789e-06	0.310015	7	9.8606e-12	9.8606e-12	0.71486	0.40485	CHALM
chr7	539642	539672	7.4519e-05	-0.157277	6	1.7173e-10	1.7173e-10	0.48684	0.64412	CHALM
chr7	604216	604731	0	0.229538	32	0	0	0.51474	0.2852	CHALM
chr7	712134	712174	0.013976	0.303452	14	3.2208e-08	3.2208e-08	0.54848	0.24503	CHALM
chr7	771384	771431	0	0.355153	8	0	0	0.78783	0.43267	CHALM
chr7	1083877	1083982	2.9629e-08	0.308099	16	6.8279e-14	6.8279e-14	0.81714	0.50904	CHALM
chr7	1123819	1123997	0	0.355156	22	0	0	0.75476	0.3996	CHALM
chr7	2626873	2626964	0.0029146	0.277463	6	6.7166e-09	6.7166e-09	0.77215	0.49469	CHALM
chr7	2644808	2644825	0.00032561	0.372271	3	7.5036e-10	7.5036e-10	0.67405	0.30178	CHALM
chr7	2734963	2735021	9.1536e-10	0.290656	7	2.1094e-15	2.1094e-15	0.78655	0.4959	CHALM
chr7	2763341	2763467	0	0.258407	12	0	0	0.74078	0.48237	CHALM
chr7	3949000	3949123	0	0.316125	6	0	0	0.72347	0.40734	CHALM
chr7	6396268	6396466	0	0.291773	10	0	0	0.69425	0.40248	CHALM
chr7	7566402	7566417	0.014491	-0.14583	4	3.3395e-08	3.3395e-08	0.53034	0.67617	CHALM
chr7	26857545	26857671	1.9271e-10	0.280884	18	4.4409e-16	4.4409e-16	0.56627	0.28539	CHALM
chr7	26858066	26858144	0	0.31217	7	0	0	0.60467	0.2925	CHALM
chr7	27102225	27102305	1.4646e-08	0.286521	21	3.3751e-14	3.3751e-14	0.47374	0.18722	CHALM
chr7	27106405	27106880	0	0.375671	66	0	0	0.72301	0.34734	CHALM
chr7	27107980	27108076	2.4329e-07	0.321272	5	5.6066e-13	5.6066e-13	0.67977	0.3585	CHALM
chr7	27108441	27109039	0	0.386715	43	0	0	0.70498	0.31826	CHALM
chr7	27123228	27123530	0	0.321347	9	0	0	0.70959	0.38824	CHALM
chr7	27124302	27124426	0	0.344559	9	0	0	0.74054	0.39598	CHALM
chr7	27129323	27129476	9.6353e-11	0.301408	20	2.2204e-16	2.2204e-16	0.67504	0.37363	CHALM
chr7	27130018	27130593	0	0.222764	73	0	0	0.53072	0.30796	CHALM
chr7	27139241	27139694	0	0.370481	43	0	0	0.71001	0.33953	CHALM
chr7	27141941	27142040	0	0.309832	10	0	0	0.69724	0.38741	CHALM
chr7	27143109	27143521	0	0.25316	82	0	0	0.54437	0.29121	CHALM
chr7	27143910	27144074	0	0.275473	20	0	0	0.62605	0.35058	CHALM
chr7	27144830	27145133	0	0.31752	47	0	0	0.72511	0.40759	CHALM
chr7	27185810	27186115	2.7201e-07	0.257848	16	6.2683e-13	6.2683e-13	0.56372	0.30587	CHALM
chr7	30911882	30912126	0	0.296018	30	0	0	0.77707	0.48105	CHALM
chr7	30915266	30915360	0	0.316542	6	0	0	0.86858	0.55204	CHALM
chr7	35254478	35254547	5.5838e-06	0.314764	8	1.2868e-11	1.2868e-11	0.5807	0.26594	CHALM
chr7	42228120	42228259	0.00064226	0.225871	18	1.4801e-09	1.4801e-09	0.47368	0.24781	CHALM
chr7	54542264	54542332	0.047435	0.251843	16	1.0931e-07	1.0931e-07	0.47652	0.22468	CHALM
chr7	54544783	54544823	0	0.322829	13	0	0	0.61482	0.29199	CHALM
chr7	71132894	71133190	3.4841e-07	0.251934	48	8.0291e-13	8.0291e-13	0.46294	0.21101	CHALM
chr7	73742973	73743082	0.011885	-0.202722	7	2.7388e-08	2.7388e-08	0.36941	0.57213	CHALM
chr7	75688616	75688936	4.9237e-08	0.248536	7	1.1346e-13	1.1346e-13	0.69234	0.4438	CHALM
chr7	75989334	75989418	1.6034e-06	0.260875	4	3.695e-12	3.695e-12	0.76374	0.50287	CHALM
chr7	101927938	101927978	0	0.338309	8	0	0	0.67572	0.33741	CHALM
chr7	101936444	101936772	0	0.30605	15	0	0	0.66695	0.3609	CHALM
chr7	130733950	130734029	0	-0.274219	26	0	0	0.40856	0.68278	CHALM
chr7	138837961	138838015	0.009057	0.211638	8	2.0872e-08	2.0872e-08	0.6522	0.44056	CHALM
chr7	140333467	140333500	9.6353e-10	0.305429	4	2.2204e-15	2.2204e-15	0.84415	0.53872	CHALM
chr7	149692795	149692885	0	0.297751	16	0	0	0.65702	0.35927	CHALM
chr7	153749020	153749053	0.00044757	0.308418	10	1.0314e-09	1.0314e-09	0.56822	0.2598	CHALM
chr7	153886445	153886875	0	0.27249	52	0	0	0.49426	0.22177	CHALM
chr7	153888172	153888526	0	0.289568	64	0	0	0.58624	0.29668	CHALM
chr7	154051345	154051984	0	0.27213	27	0	0	0.58056	0.30843	CHALM
chr7	154052603	154053425	2.8097e-05	0.262285	60	6.475e-11	6.475e-11	0.48672	0.22444	CHALM
chr7	154304806	154304911	9.6353e-11	0.267927	7	2.2204e-16	2.2204e-16	0.59927	0.33134	CHALM
chr7	155457514	155457638	0	-0.238553	14	0	0	0.3703	0.60885	CHALM
chr7	155509646	155509672	2.4088e-10	0.275998	12	5.5511e-16	5.5511e-16	0.58316	0.30717	CHALM
chr7	157685656	157685681	0.0024563	0.275671	7	5.6605e-09	5.6605e-09	0.68215	0.40648	CHALM
chr7	157689388	157689510	0	0.282183	26	0	0	0.60908	0.32689	CHALM
chr7	157693279	157693460	0.011642	0.249955	35	2.6829e-08	2.6829e-08	0.52358	0.27362	CHALM
chr8	22947034	22947046	2.13e-06	0.281817	4	4.9086e-12	4.9086e-12	0.72261	0.44079	CHALM
chr8	30033766	30033776	0.020017	0.27283	3	4.6129e-08	4.6129e-08	0.63574	0.36291	CHALM
chr8	35235550	35235724	6.263e-10	0.197049	21	1.4433e-15	1.4433e-15	0.67161	0.47456	CHALM
chr8	37898248	37898775	0	-0.242916	26	0	0	0.44041	0.68333	CHALM
chr8	40040087	40040112	0.0023359	0.25045	4	5.3831e-09	5.3831e-09	0.62131	0.37086	CHALM
chr8	41255643	41255670	0.0040363	0.233431	6	9.3017e-09	9.3017e-09	0.62448	0.39105	CHALM
chr8	48431305	48431319	0.0031196	0.266568	6	7.189e-09	7.189e-09	0.59124	0.32468	CHALM
chr8	54453643	54453985	0	0.291144	43	0	0	0.51149	0.22035	CHALM
chr8	54457873	54458277	0	0.250379	53	0	0	0.48869	0.23831	CHALM
chr8	54459612	54459858	0	0.265708	32	0	0	0.56145	0.29574	CHALM
chr8	60518384	60518485	0	-0.298716	11	0	0	0.44498	0.7437	CHALM
chr8	64373510	64373983	0	0.297794	16	0	0	0.55695	0.25915	CHALM
chr8	66177050	66177158	0	-0.164941	34	0	0	0.14264	0.30759	CHALM
chr8	70070486	70070616	9.6353e-11	0.133876	27	2.2204e-16	2.2204e-16	0.72198	0.5881	CHALM
chr8	70669767	70669946	5.7812e-10	-0.272102	10	1.3323e-15	1.3323e-15	0.5195	0.79161	CHALM
chr8	73370618	73370697	0.036578	0.290134	8	8.4293e-08	8.4293e-08	0.54658	0.25644	CHALM
chr8	132893838	132893859	0.00055795	0.299576	3	1.2858e-09	1.2858e-09	0.7666	0.46703	CHALM
chr8	138496978	138497039	0.00026411	0.245012	22	6.0865e-10	6.0865e-10	0.49923	0.25422	CHALM
chr8	138497144	138497407	0	0.265372	68	0	0	0.50504	0.23967	CHALM
chr8	140596786	140596884	0	-0.287576	15	0	0	0.36894	0.65652	CHALM
chr8	141164531	141164649	0.0058584	0.280404	6	1.3501e-08	1.3501e-08	0.77668	0.49627	CHALM
chr8	141518255	141518736	0	0.254283	114	0	0	0.56105	0.30677	CHALM
chr8	141609981	141610011	0.0022729	-0.264993	4	5.2379e-09	5.2379e-09	0.43952	0.70451	CHALM
chr8	141621297	141621441	0.0033538	-0.295306	8	7.7288e-09	7.7288e-09	0.54503	0.84033	CHALM
chr8	142700185	142700263	0.014363	-0.266551	8	3.31e-08	3.31e-08	0.44497	0.71152	CHALM
chr8	143369649	143369768	3.0255e-06	-0.271913	9	6.9723e-12	6.9723e-12	0.41989	0.6918	CHALM
chr8	143933360	143933375	0.01175	0.292393	4	2.7077e-08	2.7077e-08	0.87387	0.58148	CHALM
chr8	143946043	143946153	2.8424e-09	0.2954	8	6.5503e-15	6.5503e-15	0.78999	0.49459	CHALM
chr8	144524471	144524980	5.8043e-06	-0.185796	57	1.3376e-11	1.3376e-11	0.55835	0.74415	CHALM
chr9	3898783	3898862	8.2864e-09	0.265396	4	1.9096e-14	1.9096e-14	0.71863	0.45324	CHALM
chr9	95090403	95090429	0.00085735	0.284289	3	1.9757e-09	1.9757e-09	0.74315	0.45886	CHALM
chr9	96875166	96875220	0	-0.338245	4	0	0	0.30733	0.64557	CHALM
chr9	113588685	113588770	3.276e-09	0.317171	4	7.5495e-15	7.5495e-15	0.87384	0.55667	CHALM
chr9	113609974	113610137	0.00059248	0.282477	6	1.3654e-09	1.3654e-09	0.72871	0.44623	CHALM
chr9	127121742	127122374	0	0.240062	29	0	0	0.63889	0.39883	CHALM
chr9	127521517	127521695	0.00046421	0.282313	6	1.0698e-09	1.0698e-09	0.7202	0.43789	CHALM
chr9	127845017	127845178	0	0.289163	8	0	0	0.80689	0.51773	CHALM
chr9	127846382	127846776	0	0.287458	17	0	0	0.79311	0.50565	CHALM
chr9	128006105	128006198	5.1661e-06	0.243107	10	1.1905e-11	1.1905e-11	0.58906	0.34595	CHALM
chr9	129138707	129138970	0.001372	0.256709	6	3.1617e-09	3.1617e-09	0.76182	0.50511	CHALM
chr9	133978981	133979186	0	0.274204	9	0	0	0.86125	0.58704	CHALM
chr9	134338658	134338699	0	0.305614	6	0	0	0.69249	0.38687	CHALM
chr9	134618301	134618336	0.00025229	0.246291	8	5.8139e-10	5.8139e-10	0.70363	0.45734	CHALM
chr9	136085960	136086020	2.4117e-07	0.238434	8	5.5578e-13	5.5578e-13	0.70429	0.46586	CHALM
chr9	136484267	136484440	3.2664e-07	-0.274857	14	7.5273e-13	7.5273e-13	0.60446	0.87932	CHALM
chr9	136512062	136512387	0	0.313759	13	0	0	0.892	0.57824	CHALM
chr9	136526110	136526152	1.8764e-05	0.308183	6	4.324e-11	4.324e-11	0.70446	0.39628	CHALM
chr9	136526790	136526871	0	0.207104	16	0	0	0.80994	0.60283	CHALM
chr9	136690868	136690893	0.021213	0.135335	8	4.8885e-08	4.8885e-08	0.69036	0.55503	CHALM
chr9	137054352	137054405	2.8138e-05	-0.29545	6	6.4844e-11	6.4844e-11	0.32571	0.62116	CHALM
chr9	137311532	137311645	0.034805	-0.275888	14	8.0208e-08	8.0208e-08	0.45976	0.73565	CHALM
chr10	8055636	8055951	7.2265e-10	0.211596	42	1.6653e-15	1.6653e-15	0.49459	0.283	CHALM
chr10	13659355	13659411	0	0.341257	12	0	0	0.64509	0.30384	CHALM
chr10	15719452	15719731	0	0.238971	53	0	0	0.42101	0.18204	CHALM
chr10	23172410	23172440	0.046828	0.255738	10	1.0792e-07	1.0792e-07	0.58079	0.32505	CHALM
chr10	27741525	27741545	6.0992e-08	0.301352	8	1.4055e-13	1.4055e-13	0.64281	0.34146	CHALM
chr10	43910439	43910505	0	0.309415	6	0	0	0.73231	0.42289	CHALM
chr10	71746428	71746480	0.011615	0.27081	6	2.6767e-08	2.6767e-08	0.80963	0.53882	CHALM
chr10	72325270	72325507	0.0013436	0.262038	8	3.0963e-09	3.0963e-09	0.55346	0.29142	CHALM
chr10	75398587	75399628	0	0.258756	111	0	0	0.54856	0.2898	CHALM
chr10	78963936	78963955	8.7219e-07	0.313269	6	2.0099e-12	2.0099e-12	0.8267	0.51343	CHALM
chr10	79223344	79223377	1.2526e-09	0.361315	4	2.8866e-15	2.8866e-15	0.6797	0.31838	CHALM
chr10	107164302	107164430	3.806e-08	0.258774	13	8.7708e-14	8.7708e-14	0.5203	0.26152	CHALM
chr10	109456719	109457304	0	0.250785	54	0	0	0.50916	0.25837	CHALM
chr10	111078778	111078818	0	0.293395	14	0	0	0.79033	0.49694	CHALM
chr10	118595914	118595962	0	0.294507	12	0	0	0.64079	0.34628	CHALM
chr10	119371214	119371239	2.4088e-10	0.310379	6	5.5511e-16	5.5511e-16	0.68027	0.36989	CHALM
chr10	121978802	121978837	0.00020299	0.107788	8	4.6778e-10	4.6778e-10	0.63881	0.53102	CHALM
chr10	122149446	122149457	2.4522e-08	0.312822	4	5.651e-14	5.651e-14	0.66005	0.34723	CHALM
chr10	132520461	132520556	4.0854e-08	0.27702	7	9.4147e-14	9.4147e-14	0.74163	0.46461	CHALM
chr10	132540727	132540818	0.022373	0.318962	5	5.1559e-08	5.1559e-08	0.62184	0.30287	CHALM
chr10	132784622	132784856	1.6765e-07	0.220957	27	3.8636e-13	3.8636e-13	0.65926	0.4383	CHALM
chr10	132785194	132785239	4.0959e-05	0.253784	11	9.439e-11	9.439e-11	0.57991	0.32612	CHALM
chr11	848921	849141	0.01741	-0.207043	6	4.012e-08	4.012e-08	0.48701	0.69405	CHALM
chr11	1310257	1310395	0.020398	-0.197623	26	4.7007e-08	4.7007e-08	0.591	0.78862	CHALM
chr11	2380959	2381021	0	0.284407	12	0	0	0.59518	0.31078	CHALM
chr11	12824803	12824825	5.6718e-06	0.334923	3	1.3071e-11	1.3071e-11	0.73937	0.40444	CHALM
chr11	17719902	17719986	3.17e-07	0.22021	24	7.3053e-13	7.3053e-13	0.74232	0.52211	CHALM
chr11	34685413	34685487	9.6353e-10	-0.400629	3	2.2204e-15	2.2204e-15	0.43127	0.8319	CHALM
chr11	46363465	46363483	7.5156e-09	0.243279	8	1.7319e-14	1.7319e-14	0.78825	0.54497	CHALM
chr11	61718760	61718785	0	0.354186	6	0	0	0.6621	0.30791	CHALM
chr11	62788130	62788201	2.6545e-07	-0.359127	4	6.1173e-13	6.1173e-13	0.48785	0.84697	CHALM
chr11	63999696	63999777	0.002882	-0.212447	17	6.6415e-09	6.6415e-09	0.359	0.57144	CHALM
chr11	65355837	65355904	1.2705e-06	0.293023	6	2.9278e-12	2.9278e-12	0.61003	0.317	CHALM
chr11	65793163	65793323	0.011235	-0.188302	15	2.589e-08	2.589e-08	0.51964	0.70794	CHALM
chr11	65872225	65872635	0	0.279738	41	0	0	0.6247	0.34496	CHALM
chr11	66363299	66363531	2.2132e-07	0.170668	12	5.1004e-13	5.1004e-13	0.66737	0.4967	CHALM
chr11	67370418	67370527	0	0.272333	7	0	0	0.66185	0.38951	CHALM
chr11	68374258	68374367	1.7825e-09	0.279519	6	4.1078e-15	4.1078e-15	0.51782	0.2383	CHALM
chr11	69313218	69313334	0.0079659	0.319248	7	1.8357e-08	1.8357e-08	0.65786	0.33861	CHALM
chr11	70662252	70662295	2.7991e-08	0.306245	6	6.4504e-14	6.4504e-14	0.53883	0.23258	CHALM
chr11	75554779	75554838	0.00021336	0.258481	6	4.9167e-10	4.9167e-10	0.7267	0.46822	CHALM
chr11	114074706	114074805	0.00029194	0.338528	7	6.7277e-10	6.7277e-10	0.7065	0.36797	CHALM
chr11	114092145	114092170	0.013667	0.298623	4	3.1496e-08	3.1496e-08	0.68369	0.38507	CHALM
chr11	114139787	114139835	4.1432e-09	0.264758	6	9.5479e-15	9.5479e-15	0.55203	0.28728	CHALM
chr11	128549048	128549668	0	0.269389	26	0	0	0.58794	0.31855	CHALM
chr11	134069640	134069746	0	0.273828	19	0	0	0.62954	0.35571	CHALM
chr12	6554527	6554615	2.168e-07	0.250644	5	4.996e-13	4.996e-13	0.72706	0.47642	CHALM
chr12	6555460	6555707	0.00012491	0.300458	10	2.8786e-10	2.8786e-10	0.57726	0.2768	CHALM
chr12	6969627	6969729	9.3295e-06	-0.327226	7	2.15e-11	2.15e-11	0.51253	0.83976	CHALM
chr12	34338250	34338271	0.027626	-0.296029	6	6.3663e-08	6.3663e-08	0.49533	0.79136	CHALM
chr12	43551075	43551166	2.7123e-07	0.26958	18	6.2506e-13	6.2506e-13	0.60639	0.33681	CHALM
chr12	43551631	43551637	0.00014622	0.296182	3	3.3695e-10	3.3695e-10	0.73235	0.43617	CHALM
chr12	43552298	43552401	4.8715e-05	0.264743	11	1.1226e-10	1.1226e-10	0.56509	0.30034	CHALM
chr12	51849142	51849277	0	0.22274	13	0	0	0.70866	0.48593	CHALM
chr12	51917979	51918116	2.6015e-09	0.314128	9	5.9952e-15	5.9952e-15	0.80114	0.48702	CHALM
chr12	52258638	52258755	2.2999e-05	0.311279	28	5.3e-11	5.3e-11	0.49287	0.18159	CHALM
chr12	57077810	57077880	0.0023206	-0.300518	4	5.3477e-09	5.3477e-09	0.42087	0.72139	CHALM
chr12	57224911	57224937	0.0080616	0.224647	4	1.8578e-08	1.8578e-08	0.60143	0.37678	CHALM
chr12	92208320	92208345	0.028989	-0.363843	3	6.6804e-08	6.6804e-08	0.47572	0.83957	CHALM
chr12	103302388	103302432	4.6173e-07	0.288132	8	1.064e-12	1.064e-12	0.48555	0.19742	CHALM
chr12	103434440	103434837	0	-0.369822	24	0	0	0.5937	0.96352	CHALM
chr12	109264288	109264339	0.00018465	-0.272851	5	4.2552e-10	4.2552e-10	0.40227	0.67512	CHALM
chr12	113244581	113244715	0	0.298935	6	0	0	0.81946	0.52052	CHALM
chr12	114671725	114672098	0	0.245629	39	0	0	0.56945	0.32382	CHALM
chr12	120100858	120101035	0	0.281654	14	0	0	0.83773	0.55608	CHALM
chr12	120225973	120226015	0.007047	0.234077	6	1.624e-08	1.624e-08	0.65201	0.41793	CHALM
chr12	120263325	120263363	1.7758e-07	0.362962	4	4.0923e-13	4.0923e-13	0.66331	0.30035	CHALM
chr12	122984669	122984738	0	0.2818	12	0	0	0.69331	0.41151	CHALM
chr12	124369353	124370018	0	0.302131	43	0	0	0.56987	0.26774	CHALM
chr12	124380067	124380100	4.6702e-06	0.318098	4	1.0763e-11	1.0763e-11	0.62844	0.31035	CHALM
chr12	124387715	124387769	0.00089692	0.278353	14	2.0669e-09	2.0669e-09	0.61032	0.33197	CHALM
chr12	124392964	124393457	7.5509e-05	0.299136	11	1.7401e-10	1.7401e-10	0.56646	0.26733	CHALM
chr12	124427502	124427771	1.3542e-07	0.269139	11	3.1208e-13	3.1208e-13	0.7302	0.46106	CHALM
chr12	124554735	124554892	0	0.318609	14	0	0	0.64548	0.32687	CHALM
chr12	126726282	126726917	0	0.269417	82	0	0	0.53994	0.27052	CHALM
chr12	132506940	132507008	0.015964	0.333676	8	3.6788e-08	3.6788e-08	0.47533	0.14166	CHALM
chr12	132603379	132603450	0	0.23932	11	0	0	0.76563	0.52631	CHALM
chr13	27795245	27795380	1.9271e-10	0.283234	8	4.4409e-16	4.4409e-16	0.61204	0.3288	CHALM
chr13	110311820	110311941	0	0.304404	14	0	0	0.73349	0.42908	CHALM
chr13	110433218	110433235	0	0.365335	6	0	0	0.75479	0.38945	CHALM
chr13	112053711	112054044	7.3807e-08	0.243345	47	1.7009e-13	1.7009e-13	0.53315	0.28981	CHALM
chr13	112056882	112057048	6.606e-05	0.271293	19	1.5223e-10	1.5223e-10	0.44812	0.17683	CHALM
chr13	112067644	112067682	0.020069	0.267991	7	4.6248e-08	4.6248e-08	0.5742	0.30621	CHALM
chr13	112104064	112105166	0	0.255005	127	0	0	0.56831	0.31331	CHALM
chr13	112842404	112842472	0.0021447	0.315392	3	4.9425e-09	4.9425e-09	0.86486	0.54946	CHALM
chr13	113818053	113818062	1.3991e-07	0.322846	6	3.2241e-13	3.2241e-13	0.90157	0.57873	CHALM
chr14	21558306	21558310	9.2021e-06	-0.152851	4	2.1206e-11	2.1206e-11	0.42875	0.5816	CHALM
chr14	22918122	22918193	0.0030413	-0.337824	5	7.0086e-09	7.0086e-09	0.44643	0.78425	CHALM
chr14	36522993	36523044	4.3359e-10	0.257612	12	9.992e-16	9.992e-16	0.59534	0.33773	CHALM
chr14	36579838	36580130	1.3195e-06	0.257898	14	3.0407e-12	3.0407e-12	0.54371	0.28581	CHALM
chr14	36580479	36580494	0.0010959	0.284068	6	2.5255e-09	2.5255e-09	0.59517	0.3111	CHALM
chr14	36666819	36667094	0	0.235548	48	0	0	0.60755	0.37201	CHALM
chr14	38255141	38256108	0	0.256357	108	0	0	0.4873	0.23095	CHALM
chr14	49585097	49585197	8.8801e-05	-0.216198	7	2.0464e-10	2.0464e-10	0.47087	0.68707	CHALM
chr14	52268285	52268655	2.8906e-10	0.244821	53	6.6613e-16	6.6613e-16	0.42151	0.17669	CHALM
chr14	56794377	56795460	0	0.276731	88	0	0	0.50452	0.22779	CHALM
chr14	56809573	56809609	2.8909e-06	0.316422	9	6.662e-12	6.662e-12	0.56577	0.24935	CHALM
chr14	56816799	56817033	0.036837	0.237432	23	8.489e-08	8.489e-08	0.49296	0.25553	CHALM
chr14	56817319	56817390	1.5361e-06	0.292862	18	3.5399e-12	3.5399e-12	0.52763	0.23477	CHALM
chr14	91352313	91352413	0	0.376334	12	0	0	0.58941	0.21308	CHALM
chr14	97033336	97033497	0.0035861	0.249512	37	8.2642e-09	8.2642e-09	0.49348	0.24397	CHALM
chr14	100145412	100145437	6.6648e-07	0.381435	4	1.5359e-12	1.5359e-12	0.7856	0.40417	CHALM
chr14	102305610	102305698	2.2739e-08	-0.375108	6	5.2403e-14	5.2403e-14	0.56873	0.94384	CHALM
chr14	103711857	103712313	0	0.22266	18	0	0	0.64452	0.42186	CHALM
chr14	104108322	104108414	0.00013607	-0.266805	7	3.1357e-10	3.1357e-10	0.48426	0.75107	CHALM
chr14	104698041	104698082	0	0.336368	6	0	0	0.81707	0.4807	CHALM
chr14	104699265	104699369	0	0.420032	4	0	0	0.81537	0.39534	CHALM
chr14	104723590	104723625	0.0113	-0.276223	8	2.604e-08	2.604e-08	0.3331	0.60932	CHALM
chr14	104736340	104736538	0	0.325927	20	0	0	0.52992	0.20399	CHALM
chr14	105478021	105478228	0	-0.209917	19	0	0	0.43058	0.6405	CHALM
chr15	37098088	37098197	0.0080772	0.25662	23	1.8614e-08	1.8614e-08	0.51287	0.25625	CHALM
chr15	40918225	40918277	0.0068151	0.226276	8	1.5705e-08	1.5705e-08	0.69793	0.47166	CHALM
chr15	66622061	66622148	0.0081504	0.234251	12	1.8782e-08	1.8782e-08	0.62992	0.39567	CHALM
chr15	66706518	66706609	0	0.322449	10	0	0	0.8475	0.52505	CHALM
chr15	66707348	66707617	3.2794e-06	0.296865	6	7.5573e-12	7.5573e-12	0.73546	0.4386	CHALM
chr15	69648299	69648444	0.0076436	0.226026	4	1.7614e-08	1.7614e-08	0.60809	0.38207	CHALM
chr15	70154390	70154462	9.6353e-11	0.313409	7	2.2204e-16	2.2204e-16	0.72455	0.41114	CHALM
chr15	74726909	74726995	0.0019544	0.235415	14	4.504e-09	4.504e-09	0.67088	0.43546	CHALM
chr15	78778006	78778126	1.5618e-05	0.316431	5	3.599e-11	3.599e-11	0.7969	0.48047	CHALM
chr15	88639537	88639580	8.7123e-07	-0.347762	3	2.0077e-12	2.0077e-12	0.47283	0.82059	CHALM
chr15	101652900	101653043	0.0011018	-0.256054	9	2.539e-09	2.539e-09	0.41078	0.66683	CHALM
chr16	54349	54399	0	-0.370431	10	0	0	0.5548	0.92523	CHALM
chr16	677072	677183	8.6718e-10	-0.215154	13	1.9984e-15	1.9984e-15	0.5386	0.75375	CHALM
chr16	759591	759713	1.4453e-10	-0.104661	12	3.3307e-16	3.3307e-16	0.53952	0.64418	CHALM
chr16	782913	782992	0.039894	-0.293502	14	9.1934e-08	9.1934e-08	0.53502	0.82852	CHALM
chr16	833713	833721	0.029965	-0.325654	4	6.9054e-08	6.9054e-08	0.52356	0.84921	CHALM
chr16	1150882	1150948	4.8177e-11	-0.370355	4	1.1102e-16	1.1102e-16	0.42865	0.799	CHALM
chr16	1379816	1379905	0	-0.293765	16	0	0	0.35638	0.65015	CHALM
chr16	1509866	1510111	0	0.326771	13	0	0	0.88389	0.55711	CHALM
chr16	1533442	1533463	2.5521e-05	0.280949	6	5.8812e-11	5.8812e-11	0.68591	0.40496	CHALM
chr16	1533808	1534516	0	0.266089	52	0	0	0.60459	0.3385	CHALM
chr16	1535882	1536296	0	0.25704	23	0	0	0.79787	0.54083	CHALM
chr16	1979181	1979292	1.9123e-06	-0.208588	12	4.4069e-12	4.4069e-12	0.47719	0.68578	CHALM
chr16	1979679	1979869	0	-0.21003	17	0	0	0.4162	0.62623	CHALM
chr16	2029410	2029730	0	0.298527	18	0	0	0.87554	0.57701	CHALM
chr16	2033025	2033289	5.4921e-09	0.280856	8	1.2657e-14	1.2657e-14	0.61256	0.3317	CHALM
chr16	2039322	2039499	0	0.326277	5	0	0	0.70087	0.3746	CHALM
chr16	2124239	2124745	0	0.310104	16	0	0	0.65733	0.34723	CHALM
chr16	2536951	2537357	0	-0.392356	13	0	0	0.4985	0.89086	CHALM
chr16	2952857	2952982	1.8324e-06	-0.314874	12	4.2226e-12	4.2226e-12	0.53084	0.84572	CHALM
chr16	3087584	3087702	9.6353e-11	0.291661	5	2.2204e-16	2.2204e-16	0.78824	0.49658	CHALM
chr16	3881368	3881472	0.0034634	-0.298624	8	7.9813e-09	7.9813e-09	0.50024	0.79886	CHALM
chr16	8866268	8867037	0	0.255818	33	0	0	0.60684	0.35102	CHALM
chr16	10558967	10559070	2.9503e-07	0.326027	6	6.799e-13	6.799e-13	0.64549	0.31947	CHALM
chr16	11675758	11675855	1.082e-07	-0.346382	6	2.4936e-13	2.4936e-13	0.47272	0.8191	CHALM
chr16	12900801	12900982	0.024705	0.287636	15	5.6932e-08	5.6932e-08	0.58703	0.29939	CHALM
chr16	19114900	19115055	0.00023713	0.235124	29	5.4645e-10	5.4645e-10	0.55202	0.3169	CHALM
chr16	20073578	20073647	3.1349e-07	0.263746	17	7.2242e-13	7.2242e-13	0.52202	0.25828	CHALM
chr16	23694815	23694845	1.6514e-05	0.34257	4	3.8056e-11	3.8056e-11	0.58383	0.24126	CHALM
chr16	30121926	30122004	0	0.305338	13	0	0	0.88408	0.57874	CHALM
chr16	48542034	48542107	0.00051116	0.333033	4	1.178e-09	1.178e-09	0.71309	0.38006	CHALM
chr16	49278079	49278125	0.00043282	0.278278	12	9.9744e-10	9.9744e-10	0.50609	0.22782	CHALM
chr16	49280911	49281095	0.0037814	0.254083	7	8.7142e-09	8.7142e-09	0.57201	0.31793	CHALM
chr16	55656680	55656851	8.3453e-06	0.239694	44	1.9232e-11	1.9232e-11	0.61166	0.37196	CHALM
chr16	57620420	57620551	0	-0.256265	20	0	0	0.46436	0.72063	CHALM
chr16	58031516	58031555	9.6353e-11	0.163816	8	2.2204e-16	2.2204e-16	0.68344	0.51963	CHALM
chr16	67163944	67164078	2.0545e-05	0.243298	8	4.7345e-11	4.7345e-11	0.44271	0.19941	CHALM
chr16	69924936	69925051	0.00021043	0.281982	5	4.8494e-10	4.8494e-10	0.8424	0.56042	CHALM
chr16	81492618	81492745	0.00020574	0.280482	4	4.7412e-10	4.7412e-10	0.75726	0.47678	CHALM
chr16	81612350	81612391	0.033805	0.295771	3	7.7903e-08	7.7903e-08	0.8548	0.55903	CHALM
chr16	83968908	83968943	0	0.264092	18	0	0	0.58844	0.32435	CHALM
chr16	84286609	84286823	3.4778e-05	0.301925	5	8.0145e-11	8.0145e-11	0.69715	0.39523	CHALM
chr16	85124278	85124303	9.9629e-07	0.296942	5	2.2959e-12	2.2959e-12	0.73236	0.43541	CHALM
chr16	85563888	85564020	0	0.323063	5	0	0	0.89345	0.57039	CHALM
chr16	85574131	85574554	0	0.286037	20	0	0	0.7336	0.44757	CHALM
chr16	85605702	85605790	1.0936e-07	0.274495	3	2.5202e-13	2.5202e-13	0.72756	0.45306	CHALM
chr16	85626763	85626773	0.023221	0.275154	3	5.3512e-08	5.3512e-08	0.79281	0.51766	CHALM
chr16	86087031	86087126	9.6353e-11	0.285041	9	2.2204e-16	2.2204e-16	0.89336	0.60831	CHALM
chr16	86511345	86511570	0	0.278184	29	0	0	0.62083	0.34265	CHALM
chr16	86579355	86579561	0.0010183	0.248065	43	2.3466e-09	2.3466e-09	0.48413	0.23607	CHALM
chr16	88759347	88759533	0	0.31414	12	0	0	0.73182	0.41768	CHALM
chr16	88762118	88762126	0.00013664	0.330231	4	3.1488e-10	3.1488e-10	0.85769	0.52746	CHALM
chr17	896885	897010	1.374e-07	0.295771	6	3.1664e-13	3.1664e-13	0.75978	0.464	CHALM
chr17	8003274	8003306	0.042918	0.248732	14	9.8905e-08	9.8905e-08	0.58043	0.33169	CHALM
chr17	8311581	8311697	7.3325e-06	0.277775	7	1.6898e-11	1.6898e-11	0.86445	0.58668	CHALM
chr17	17506427	17506499	0.00045219	0.359758	3	1.0421e-09	1.0421e-09	0.8322	0.47244	CHALM
chr17	17561821	17561938	0	0.215383	16	0	0	0.66538	0.45	CHALM
chr17	17592692	17592756	0	-0.281978	7	0	0	0.48553	0.76751	CHALM
chr17	17774444	17774568	0	0.287819	11	0	0	0.86812	0.5803	CHALM
chr17	27559735	27559855	0	0.310127	7	0	0	0.71277	0.40264	CHALM
chr17	32828254	32828344	0.00021041	-0.280202	7	4.8488e-10	4.8488e-10	0.39313	0.67333	CHALM
chr17	35488156	35488313	0.00024383	0.225815	18	5.619e-10	5.619e-10	0.54765	0.32184	CHALM
chr17	39165382	39165525	3.1103e-07	0.238124	13	7.1676e-13	7.1676e-13	0.47887	0.24074	CHALM
chr17	42548590	42548618	1.7825e-09	-0.269844	10	4.1078e-15	4.1078e-15	0.32749	0.59733	CHALM
chr17	44325968	44326359	0.0005254	-0.270055	13	1.2108e-09	1.2108e-09	0.36164	0.6317	CHALM
chr17	47696045	47696098	2.7416e-05	0.284032	9	6.3181e-11	6.3181e-11	0.86505	0.58102	CHALM
chr17	47708908	47708929	3.8819e-06	0.1253	6	8.9457e-12	8.9457e-12	0.55003	0.42473	CHALM
chr17	47837947	47837999	2.0199e-06	0.311686	4	4.6547e-12	4.6547e-12	0.8332	0.52151	CHALM
chr17	48550861	48550869	5.4921e-09	0.277203	6	1.2657e-14	1.2657e-14	0.69321	0.41601	CHALM
chr17	48570424	48570827	0.00011177	0.273539	10	2.5756e-10	2.5756e-10	0.57363	0.30009	CHALM
chr17	48594498	48594556	0	0.294927	6	0	0	0.72363	0.42871	CHALM
chr17	48596252	48596286	1.3937e-06	0.262052	10	3.2117e-12	3.2117e-12	0.57303	0.31098	CHALM
chr17	48606157	48606184	0.0013667	0.264677	4	3.1496e-09	3.1496e-09	0.87925	0.61457	CHALM
chr17	50551046	50551095	8.6718e-10	0.272259	8	1.9984e-15	1.9984e-15	0.68215	0.40989	CHALM
chr17	50834951	50835126	0.013609	0.203577	8	3.1363e-08	3.1363e-08	0.6296	0.42602	CHALM
chr17	66675996	66676224	0	-0.224813	18	0	0	0.50371	0.72852	CHALM
chr17	66978616	66978642	0.00030936	0.284789	3	7.1292e-10	7.1292e-10	0.65009	0.3653	CHALM
chr17	72383137	72383299	0	0.289591	10	0	0	0.72069	0.43109	CHALM
chr17	72569385	72569466	3.4591e-08	0.270996	9	7.9714e-14	7.9714e-14	0.65707	0.38607	CHALM
chr17	72589136	72589235	0.010638	-0.195559	12	2.4516e-08	2.4516e-08	0.43897	0.63453	CHALM
chr17	76529979	76530142	0	0.307116	12	0	0	0.7124	0.40528	CHALM
chr17	77389862	77390246	5.873e-06	0.244033	16	1.3534e-11	1.3534e-11	0.60046	0.35643	CHALM
chr17	77433577	77433666	0	0.366632	4	0	0	0.76346	0.39683	CHALM
chr17	77436684	77436720	4.3359e-10	0.301686	8	9.992e-16	9.992e-16	0.77007	0.46838	CHALM
chr17	78342242	78342579	0	-0.245053	40	0	0	0.41341	0.65846	CHALM
chr17	79155123	79155162	0.0020177	-0.232642	6	4.6498e-09	4.6498e-09	0.49341	0.72605	CHALM
chr17	79357083	79357125	0.0011261	-0.254093	8	2.5951e-09	2.5951e-09	0.48526	0.73935	CHALM
chr17	79951914	79952314	0	0.290003	19	0	0	0.66763	0.37763	CHALM
chr17	79986781	79986908	0	0.28079	10	0	0	0.76511	0.48432	CHALM
chr17	80070876	80070967	9.6353e-11	0.336028	4	2.2204e-16	2.2204e-16	0.68867	0.35264	CHALM
chr17	80170098	80170150	0.00062392	-0.184348	4	1.4378e-09	1.4378e-09	0.45137	0.63572	CHALM
chr17	80494773	80494828	8.3346e-09	-0.408741	3	1.9207e-14	1.9207e-14	0.52206	0.9308	CHALM
chr17	80859559	80859685	0	0.287075	10	0	0	0.66297	0.3759	CHALM
chr17	81021275	81021501	0.000155	0.284044	14	3.5719e-10	3.5719e-10	0.65576	0.37172	CHALM
chr17	81083121	81083265	0	0.339538	10	0	0	0.73665	0.39712	CHALM
chr17	81372514	81372622	5.204e-07	0.253305	8	1.1993e-12	1.1993e-12	0.78399	0.53068	CHALM
chr17	81648173	81648343	0	0.288907	35	0	0	0.5969	0.30799	CHALM
chr17	82064791	82064829	0.00019749	-0.238868	12	4.5511e-10	4.5511e-10	0.4502	0.68907	CHALM
chr17	82229258	82229341	0.00010103	-0.180084	22	2.3283e-10	2.3283e-10	0.34843	0.52851	CHALM
chr17	82241622	82241711	0.00065328	0.295198	10	1.5055e-09	1.5055e-09	0.54958	0.25438	CHALM
chr17	82384778	82384955	3.2232e-05	-0.267123	20	7.4277e-11	7.4277e-11	0.53193	0.79905	CHALM
chr17	82830387	82830447	0	0.268564	11	0	0	0.77976	0.5112	CHALM
chr17	82845512	82845608	0	0.353824	3	0	0	0.87158	0.51775	CHALM
chr18	909216	909331	0	0.267478	22	0	0	0.59404	0.32656	CHALM
chr18	3014039	3014164	3.5822e-05	-0.229527	12	8.2551e-11	8.2551e-11	0.55328	0.78281	CHALM
chr18	11148680	11148752	0	0.280853	25	0	0	0.58584	0.30499	CHALM
chr18	12307556	12307607	0.0025397	0.269825	9	5.8528e-09	5.8528e-09	0.4632	0.19338	CHALM
chr18	13641597	13642021	0	0.262989	63	0	0	0.50647	0.24348	CHALM
chr18	22172391	22172402	6.7886e-06	0.262778	6	1.5644e-11	1.5644e-11	0.72426	0.46148	CHALM
chr18	26768495	26768545	5.1206e-05	0.334114	3	1.18e-10	1.18e-10	0.79228	0.45817	CHALM
chr18	72869089	72869129	2.3154e-07	0.273061	12	5.3357e-13	5.3357e-13	0.50728	0.23422	CHALM
chr18	77250396	77250587	0	0.288784	28	0	0	0.4758	0.18701	CHALM
chr19	727778	728508	0	0.282683	16	0	0	0.72664	0.44396	CHALM
chr19	1214977	1215395	0	0.313683	13	0	0	0.83101	0.51733	CHALM
chr19	1254025	1254093	0	0.280232	14	0	0	0.81915	0.53892	CHALM
chr19	1881518	1881576	1.7479e-07	0.249483	5	4.0279e-13	4.0279e-13	0.76962	0.52013	CHALM
chr19	1882155	1882298	4.8177e-10	0.224899	22	1.1102e-15	1.1102e-15	0.74012	0.51522	CHALM
chr19	2525093	2525374	0.013088	-0.192794	24	3.0162e-08	3.0162e-08	0.47179	0.66459	CHALM
chr19	3098638	3098854	0	0.333978	11	0	0	0.63291	0.29893	CHALM
chr19	3375299	3375965	0	0.353162	16	0	0	0.65634	0.30318	CHALM
chr19	3403638	3403967	0	0.300138	34	0	0	0.54024	0.2401	CHALM
chr19	3404650	3405206	0	0.310898	37	0	0	0.59357	0.28267	CHALM
chr19	3408073	3408079	0	0.336304	4	0	0	0.78012	0.44381	CHALM
chr19	3444421	3444646	0	0.285529	10	0	0	0.76876	0.48323	CHALM
chr19	4389821	4389899	0.0006516	0.346231	4	1.5016e-09	1.5016e-09	0.81178	0.46555	CHALM
chr19	5075133	5075256	1.4393e-05	0.306729	5	3.3169e-11	3.3169e-11	0.77055	0.46382	CHALM
chr19	5128474	5128918	0	0.296415	12	0	0	0.82428	0.52786	CHALM
chr19	6233070	6233328	0	0.300841	20	0	0	0.785	0.48416	CHALM
chr19	6271825	6271969	0.0022188	0.321386	9	5.1131e-09	5.1131e-09	0.58172	0.26033	CHALM
chr19	6772799	6772874	1.7209e-07	-0.258802	10	3.9657e-13	3.9657e-13	0.30863	0.56743	CHALM
chr19	8335427	8335500	0	-0.174082	31	0	0	0.17989	0.35397	CHALM
chr19	11165265	11165348	9.4879e-07	0.281431	5	2.1865e-12	2.1865e-12	0.76644	0.48501	CHALM
chr19	11247634	11247669	0	0.380907	4	0	0	0.78331	0.4024	CHALM
chr19	13001831	13002025	1.388e-07	0.220768	14	3.1986e-13	3.1986e-13	0.64124	0.42047	CHALM
chr19	13025247	13025480	4.6438e-05	0.227793	19	1.0702e-10	1.0702e-10	0.59241	0.36462	CHALM
chr19	13078983	13079071	0.00056973	0.291304	3	1.3129e-09	1.3129e-09	0.72629	0.43499	CHALM
chr19	13731014	13731125	0	-0.354589	5	0	0	0.28461	0.6392	CHALM
chr19	14434616	14434644	4.0308e-05	0.244114	5	9.2889e-11	9.2889e-11	0.77771	0.5336	CHALM
chr19	15911944	15912033	0.037291	0.247749	23	8.5936e-08	8.5936e-08	0.43163	0.18388	CHALM
chr19	16088491	16088982	0.00011307	0.185674	6	2.6057e-10	2.6057e-10	0.67851	0.49284	CHALM
chr19	16182596	16182636	1.4453e-10	-0.304961	6	3.3307e-16	3.3307e-16	0.33932	0.64428	CHALM
chr19	16283554	16283568	1.2406e-05	0.348046	6	2.8589e-11	2.8589e-11	0.48331	0.13527	CHALM
chr19	16442614	16442725	7.9058e-08	0.280073	3	1.8219e-13	1.8219e-13	0.85981	0.57974	CHALM
chr19	18649673	18649769	3.3724e-10	0.329512	4	7.7716e-16	7.7716e-16	0.60041	0.27089	CHALM
chr19	18650115	18650310	0	0.320618	11	0	0	0.70128	0.38066	CHALM
chr19	18741890	18741983	2.5714e-05	0.214153	10	5.9258e-11	5.9258e-11	0.65427	0.44012	CHALM
chr19	18743298	18743357	0.0045112	0.260337	10	1.0396e-08	1.0396e-08	0.57115	0.31082	CHALM
chr19	18869247	18869372	0	0.190713	35	0	0	0.80753	0.61682	CHALM
chr19	22807253	22807413	0	0.244294	26	0	0	0.71933	0.47503	CHALM
chr19	28793507	28793881	0	0.286067	64	0	0	0.5842	0.29813	CHALM
chr19	29529730	29529828	4.6731e-09	0.270041	16	1.0769e-14	1.0769e-14	0.5946	0.32456	CHALM
chr19	33794894	33794929	0	0.216203	14	0	0	0.69144	0.47523	CHALM
chr19	36152167	36152683	0.0079377	0.315726	4	1.8292e-08	1.8292e-08	0.64786	0.33213	CHALM
chr19	36245363	36245917	0	0.27542	47	0	0	0.56298	0.28756	CHALM
chr19	36421358	36421580	0	0.274281	32	0	0	0.55546	0.28118	CHALM
chr19	39098937	39099078	0.0025568	0.270859	8	5.8922e-09	5.8922e-09	0.536	0.26514	CHALM
chr19	39131453	39131530	0	0.335001	3	0	0	0.71912	0.38412	CHALM
chr19	39428473	39428630	2.2807e-07	0.232336	18	5.2558e-13	5.2558e-13	0.5915	0.35917	CHALM
chr19	44757561	44757586	3.8433e-06	0.331928	4	8.8569e-12	8.8569e-12	0.74881	0.41688	CHALM
chr19	44757807	44758409	0	0.354423	64	0	0	0.76154	0.40712	CHALM
chr19	48442712	48442751	0.014139	0.125663	14	3.2582e-08	3.2582e-08	0.83469	0.70903	CHALM
chr19	56477365	56478287	0	0.230972	111	0	0	0.44612	0.21515	CHALM
chr19	57106136	57106471	0	0.259027	41	0	0	0.60389	0.34487	CHALM
chr19	57106802	57106912	0	0.293048	26	0	0	0.63707	0.34402	CHALM
chr19	58118155	58118245	1.7695e-07	0.285204	7	4.0778e-13	4.0778e-13	0.65525	0.37004	CHALM
chr20	3751707	3751880	4.8379e-07	-0.20487	34	1.1149e-12	1.1149e-12	0.57907	0.78394	CHALM
chr20	10667129	10667295	0	0.14629	20	0	0	0.66957	0.52328	CHALM
chr20	14467492	14467528	0.031244	-0.374093	6	7.2e-08	7.2e-08	0.60885	0.98294	CHALM
chr20	21706427	21707149	0	0.248384	75	0	0	0.52071	0.27232	CHALM
chr20	32465738	32465781	0	0.292851	10	0	0	0.68356	0.39071	CHALM
chr20	32466458	32466466	0	0.310769	4	0	0	0.86502	0.55425	CHALM
chr20	32473380	32473859	0	0.255311	23	0	0	0.87768	0.62237	CHALM
chr20	33733281	33733378	2.4088e-10	-0.386381	8	5.5511e-16	5.5511e-16	0.49106	0.87744	CHALM
chr20	37519216	37519303	0	0.193794	7	0	0	0.73122	0.53743	CHALM
chr20	38727400	38727530	0	0.245001	26	0	0	0.58185	0.33685	CHALM
chr20	38728195	38728307	0	0.276067	18	0	0	0.59198	0.31591	CHALM
chr20	44651104	44651325	8.2507e-07	-0.249303	15	1.9014e-12	1.9014e-12	0.34072	0.59002	CHALM
chr20	50379058	50379117	0	0.227604	10	0	0	0.6441	0.4165	CHALM
chr20	50592383	50592535	8.1708e-07	0.286817	16	1.8829e-12	1.8829e-12	0.64316	0.35634	CHALM
chr20	56004924	56005015	1.2285e-08	0.300072	22	2.8311e-14	2.8311e-14	0.53691	0.23684	CHALM
chr20	56005374	56005567	0	0.270862	30	0	0	0.58423	0.31337	CHALM
chr20	56625255	56625842	0	0.27338	61	0	0	0.59283	0.31945	CHALM
chr20	57440794	57441166	0	0.248378	22	0	0	0.70623	0.45785	CHALM
chr20	57672254	57672477	0	0.294794	16	0	0	0.56924	0.27445	CHALM
chr20	57748190	57748260	0.0010361	-0.29661	8	2.3878e-09	2.3878e-09	0.51443	0.81104	CHALM
chr20	58896018	58896056	0	0.380643	6	0	0	0.72456	0.34392	CHALM
chr20	59063480	59063488	0.0013789	0.22734	4	3.1777e-09	3.1777e-09	0.6921	0.46476	CHALM
chr20	59750153	59750222	0.042313	-0.30228	4	9.7509e-08	9.7509e-08	0.51756	0.81984	CHALM
chr20	62357253	62357620	0	0.262223	26	0	0	0.58204	0.31981	CHALM
chr20	62358417	62358604	0	0.331847	6	0	0	0.68448	0.35264	CHALM
chr20	63161106	63161116	0.00098385	-0.382336	3	2.2673e-09	2.2673e-09	0.40622	0.78856	CHALM
chr20	64052459	64052518	0.00026197	0.31783	8	6.037e-10	6.037e-10	0.8853	0.56747	CHALM
chr21	31173945	31174025	0.0001608	0.282949	7	3.7056e-10	3.7056e-10	0.66973	0.38678	CHALM
chr21	36697174	36697280	1.9126e-08	0.247752	18	4.4076e-14	4.4076e-14	0.5785	0.33074	CHALM
chr21	38824464	38824552	0.0042366	0.339256	4	9.7631e-09	9.7631e-09	0.70324	0.36398	CHALM
chr21	42531094	42531199	6.9085e-08	0.340467	7	1.5921e-13	1.5921e-13	0.81083	0.47037	CHALM
chr21	43903622	43903691	0	0.251855	8	0	0	0.70802	0.45616	CHALM
chr21	43936374	43936441	0	0.327651	8	0	0	0.90873	0.58108	CHALM
chr21	44086770	44086785	2.3931e-06	0.319003	4	5.5149e-12	5.5149e-12	0.90576	0.58675	CHALM
chr21	45093270	45093423	6.1791e-07	0.321113	5	1.424e-12	1.424e-12	0.70181	0.38069	CHALM
chr21	45294752	45294967	2.5052e-09	0.275519	18	5.7732e-15	5.7732e-15	0.54956	0.27404	CHALM
chr21	45348119	45348147	0.00042928	0.234735	5	9.8926e-10	9.8926e-10	0.7492	0.51447	CHALM
chr22	19621471	19621523	1.6573e-08	0.273518	12	3.8192e-14	3.8192e-14	0.6849	0.41138	CHALM
chr22	21658267	21658369	9.3183e-07	-0.306429	5	2.1474e-12	2.1474e-12	0.53303	0.83946	CHALM
chr22	23520936	23521229	4.8177e-11	0.27451	8	1.1102e-16	1.1102e-16	0.75595	0.48144	CHALM
chr22	25090246	25090293	1.0936e-08	0.2818	6	2.5202e-14	2.5202e-14	0.91096	0.62916	CHALM
chr22	29315871	29315971	0	0.281256	10	0	0	0.54327	0.26201	CHALM
chr22	30636592	30636699	3.4943e-05	-0.223362	9	8.0526e-11	8.0526e-11	0.44196	0.66532	CHALM
chr22	31611274	31611314	0.0029265	0.290562	3	6.744e-09	6.744e-09	0.77315	0.48258	CHALM
chr22	31625716	31625796	0	0.305802	22	0	0	0.85507	0.54927	CHALM
chr22	31626303	31626356	0	0.368072	8	0	0	0.79556	0.42749	CHALM
chr22	36255143	36255183	0	0.321883	6	0	0	0.72727	0.40538	CHALM
chr22	37075133	37075168	0.005511	-0.264707	6	1.27e-08	1.27e-08	0.55672	0.82143	CHALM
chr22	39685771	39686250	0	0.284894	62	0	0	0.56557	0.28067	CHALM
chr22	40652469	40652766	2.2605e-06	-0.367971	13	5.2094e-12	5.2094e-12	0.57252	0.94049	CHALM
chr22	42645482	42645566	0	0.258858	5	0	0	0.77562	0.51676	CHALM
chr22	42743840	42743943	3.4687e-08	0.362843	4	7.9936e-14	7.9936e-14	0.71041	0.34757	CHALM
chr22	46087921	46088548	0	0.276332	24	0	0	0.6476	0.37126	CHALM
chr22	46088715	46089004	0	0.3768	13	0	0	0.65105	0.27425	CHALM
chr22	46090412	46090437	1.9271e-09	0.360524	6	4.4409e-15	4.4409e-15	0.65732	0.2968	CHALM
chr22	46104241	46104610	0	0.269658	23	0	0	0.87136	0.6017	CHALM
chr22	46533361	46533617	0	-0.205604	20	0	0	0.53442	0.74002	CHALM
chr22	49788693	49788717	0.0016255	0.261834	8	3.746e-09	3.746e-09	0.47849	0.21665	CHALM
chr22	49984046	49984180	1.5337e-05	-0.279419	22	3.5343e-11	3.5343e-11	0.54759	0.82701	CHALM
chr22	50158109	50158191	9.6353e-11	-0.198743	10	2.2204e-16	2.2204e-16	0.52406	0.7228	CHALM
chr1	898487	898543	9.1817e-06	-0.298527	4	2.0079e-11	2.0079e-11	0.17415	0.47268	Meann
chr1	1442174	1442212	0.019977	0.113273	3	4.3687e-08	4.3687e-08	0.51457	0.4013	Meann
chr1	2213916	2213932	1.2387e-08	0.337632	3	2.7089e-14	2.7089e-14	0.69566	0.35803	Meann
chr1	3063390	3063901	0	0.260653	80	0	0	0.71635	0.45569	Meann
chr1	3240952	3241091	0.00042232	0.263941	14	9.2356e-10	9.2356e-10	0.51151	0.24757	Meann
chr1	10665980	10666055	0	0.283562	10	0	0	0.63494	0.35137	Meann
chr1	10668140	10668206	0	0.384385	8	0	0	0.70118	0.31679	Meann
chr1	10717737	10717824	7.7096e-05	0.263579	10	1.686e-10	1.686e-10	0.65069	0.38711	Meann
chr1	12040197	12040314	1.2469e-06	-0.323749	7	2.7269e-12	2.7269e-12	0.51778	0.84153	Meann
chr1	12540159	12540475	0	0.26909	24	0	0	0.50219	0.2331	Meann
chr1	17149207	17149421	0	0.295149	29	0	0	0.51869	0.22354	Meann
chr1	21260680	21260735	2.0116e-06	0.352934	8	4.399e-12	4.399e-12	0.78505	0.43212	Meann
chr1	21317325	21317593	0.0069959	0.281757	3	1.5299e-08	1.5299e-08	0.69498	0.41322	Meann
chr1	21538381	21538595	1.8197e-06	0.261872	10	3.9794e-12	3.9794e-12	0.53658	0.2747	Meann
chr1	24321747	24321824	1.3199e-09	-0.303877	5	2.8866e-15	2.8866e-15	0.17936	0.48324	Meann
chr1	24931340	24932019	0	0.287712	56	0	0	0.53231	0.24459	Meann
chr1	26863493	26863609	0.00076835	-0.277273	10	1.6803e-09	1.6803e-09	0.52327	0.80054	Meann
chr1	27065030	27065134	9.4783e-08	-0.344884	5	2.0728e-13	2.0728e-13	0.49522	0.8401	Meann
chr1	33334127	33334553	1.1169e-09	0.271191	9	2.4425e-15	2.4425e-15	0.62893	0.35774	Meann
chr1	37475697	37475783	0.00018063	-0.268518	13	3.9503e-10	3.9503e-10	0.24822	0.51674	Meann
chr1	39922490	39922660	0	0.331145	28	0	0	0.68714	0.356	Meann
chr1	44617174	44617520	0	0.237401	43	0	0	0.5591	0.3217	Meann
chr1	47433716	47434634	0	0.259041	54	0	0	0.49158	0.23254	Meann
chr1	47439205	47439522	0.00048895	0.235778	43	1.0693e-09	1.0693e-09	0.41745	0.18167	Meann
chr1	54781194	54781320	0	0.335496	22	0	0	0.64846	0.31296	Meann
chr1	92481152	92481247	0	0.302538	24	0	0	0.59477	0.29223	Meann
chr1	109711920	109712070	0.02775	0.261545	5	6.0687e-08	6.0687e-08	0.62778	0.36624	Meann
chr1	121010848	121010856	8.5036e-05	0.286573	3	1.8596e-10	1.8596e-10	0.79173	0.50516	Meann
chr1	145460503	145460539	3.5555e-06	0.315589	17	7.7754e-12	7.7754e-12	0.46231	0.14672	Meann
chr1	147078323	147078374	0.0019049	0.319204	5	4.1658e-09	4.1658e-09	0.61556	0.29636	Meann
chr1	148048563	148048627	0.027513	0.254933	6	6.0168e-08	6.0168e-08	0.53313	0.2782	Meann
chr1	156076754	156077111	0	0.31976	40	0	0	0.62094	0.30118	Meann
chr1	156161317	156161361	0.00040352	0.317685	7	8.8246e-10	8.8246e-10	0.47034	0.15265	Meann
chr1	156893810	156893851	0.0035374	0.290266	7	7.7359e-09	7.7359e-09	0.45182	0.16155	Meann
chr1	170660928	170660952	4.3742e-05	0.313955	8	9.5659e-11	9.5659e-11	0.50956	0.19561	Meann
chr1	182228688	182228788	0.0025674	-0.240744	10	5.6145e-09	5.6145e-09	0.51468	0.75543	Meann
chr1	182952749	182953241	1.843e-05	0.235676	79	4.0303e-11	4.0303e-11	0.4759	0.24022	Meann
chr1	202010614	202010666	7.3732e-05	-0.262213	10	1.6124e-10	1.6124e-10	0.42489	0.6871	Meann
chr1	205988745	205988825	1.6246e-09	0.238447	7	3.5527e-15	3.5527e-15	0.71737	0.47892	Meann
chr1	209231577	209232104	0	0.294552	82	0	0	0.56357	0.26901	Meann
chr1	212514952	212515076	0.035123	0.26441	14	7.6809e-08	7.6809e-08	0.49424	0.22983	Meann
chr1	220882306	220882402	0	0.33335	21	0	0	0.67591	0.34256	Meann
chr1	224175727	224175823	0	0.335521	12	0	0	0.55144	0.21592	Meann
chr1	225887747	225887794	0.00020627	0.244859	12	4.5109e-10	4.5109e-10	0.54594	0.30109	Meann
chr1	226123089	226123140	0.0010465	-0.308764	8	2.2885e-09	2.2885e-09	0.49559	0.80435	Meann
chr1	227560791	227561634	0	0.267523	60	0	0	0.58607	0.31855	Meann
chr1	228013433	228013484	0	-0.282697	12	0	0	0.35767	0.64037	Meann
chr1	228371172	228371729	0	-0.332997	29	0	0	0.49807	0.83107	Meann
chr1	229559575	229559603	0.0007052	-0.325812	3	1.5422e-09	1.5422e-09	0.2733	0.59911	Meann
chr1	231694832	231694880	0.014029	0.269985	8	3.0679e-08	3.0679e-08	0.60377	0.33379	Meann
chr1	240667112	240667167	0.018737	-0.32146	7	4.0975e-08	4.0975e-08	0.47199	0.79345	Meann
chr2	3585725	3585744	3.5029e-09	0.315371	4	7.6605e-15	7.6605e-15	0.68399	0.36862	Meann
chr2	3594933	3595161	0	0.333236	39	0	0	0.56065	0.22742	Meann
chr2	10304871	10304966	3.3841e-07	0.279946	6	7.4007e-13	7.4007e-13	0.59284	0.31289	Meann
chr2	11482212	11482441	0.025376	0.248172	42	5.5495e-08	5.5495e-08	0.44586	0.19769	Meann
chr2	12732763	12732904	4.8633e-05	0.36745	3	1.0636e-10	1.0636e-10	0.81721	0.44976	Meann
chr2	20670175	20671429	0	0.308018	173	0	0	0.52148	0.21346	Meann
chr2	24174953	24175075	0	0.268112	28	0	0	0.60996	0.34184	Meann
chr2	42492766	42492956	0	0.256034	29	0	0	0.49849	0.24246	Meann
chr2	44949352	44949373	7.6151e-10	0.290381	10	1.6653e-15	1.6653e-15	0.58306	0.29268	Meann
chr2	45170361	45170724	0	0.30275	16	0	0	0.48472	0.18197	Meann
chr2	47752732	47752919	5.0767e-11	-0.351794	7	1.1102e-16	1.1102e-16	0.343	0.69479	Meann
chr2	60453426	60453444	0	0.320022	6	0	0	0.77622	0.4562	Meann
chr2	63055431	63055827	0.0074666	0.290661	19	1.6329e-08	1.6329e-08	0.42579	0.13513	Meann
chr2	66444532	66444747	0	0.317161	24	0	0	0.56709	0.24993	Meann
chr2	70904762	70905027	0.0025507	0.223225	35	5.5781e-09	5.5781e-09	0.54504	0.32182	Meann
chr2	74179425	74179431	0.00015359	-0.319777	4	3.3588e-10	3.3588e-10	0.3032	0.62298	Meann
chr2	74418537	74418642	0	0.266878	10	0	0	0.67954	0.41266	Meann
chr2	74499441	74499894	1.8784e-09	0.281774	58	4.1078e-15	4.1078e-15	0.42526	0.14349	Meann
chr2	74648087	74648331	0	0.255374	48	0	0	0.47726	0.22188	Meann
chr2	87583920	87584609	0	0.308721	29	0	0	0.54096	0.23223	Meann
chr2	98823294	98823357	0	0.306588	17	0	0	0.61757	0.31099	Meann
chr2	111119230	111119280	1.2238e-05	0.280792	20	2.6763e-11	2.6763e-11	0.46149	0.18069	Meann
chr2	111366223	111366911	0	0.317268	31	0	0	0.58291	0.26564	Meann
chr2	120522298	120522411	0	0.284275	16	0	0	0.5334	0.24912	Meann
chr2	130916267	130916301	0.00028657	0.261771	13	6.267e-10	6.267e-10	0.52409	0.26231	Meann
chr2	131039789	131040393	8.6823e-06	0.228324	98	1.8987e-11	1.8987e-11	0.47484	0.24652	Meann
chr2	176082191	176082550	5.0767e-11	0.284609	72	1.1102e-16	1.1102e-16	0.41555	0.13094	Meann
chr2	176100105	176100142	0.00059021	0.318348	14	1.2907e-09	1.2907e-09	0.4271	0.10875	Meann
chr2	176116540	176116639	0	0.297693	25	0	0	0.46986	0.17217	Meann
chr2	199603911	199604112	1.6246e-08	0.259773	17	3.5527e-14	3.5527e-14	0.56638	0.30661	Meann
chr2	239309066	239309156	0	0.325981	12	0	0	0.7337	0.40772	Meann
chr2	240520342	240520488	2.7386e-06	0.281754	25	5.9891e-12	5.9891e-12	0.491	0.20924	Meann
chr3	123605053	123605143	2.2111e-06	-0.267271	6	4.8355e-12	4.8355e-12	0.39479	0.66206	Meann
chr3	126541667	126542513	0	0.304037	118	0	0	0.70771	0.40367	Meann
chr3	128496446	128496521	0	0.309519	26	0	0	0.58751	0.27799	Meann
chr3	129017418	129017548	0	0.2981	16	0	0	0.58372	0.28562	Meann
chr3	129603137	129603196	0.0069167	0.296205	4	1.5126e-08	1.5126e-08	0.5259	0.2297	Meann
chr3	147396476	147396520	0	0.334305	14	0	0	0.54059	0.20628	Meann
chr3	147410570	147410593	0.0063825	0.324645	10	1.3958e-08	1.3958e-08	0.44376	0.11911	Meann
chr3	153038947	153039001	0.00024865	-0.251824	8	5.4376e-10	5.4376e-10	0.39391	0.64574	Meann
chr3	160450171	160450389	0	0.263226	36	0	0	0.52066	0.25743	Meann
chr3	180765565	180765584	0.011781	-0.286906	4	2.5764e-08	2.5764e-08	0.30888	0.59578	Meann
chr3	195891955	195892642	4.5691e-10	0.322536	15	9.992e-16	9.992e-16	0.59151	0.26897	Meann
chr3	196142799	196142882	0.0007302	-0.317144	6	1.5969e-09	1.5969e-09	0.44756	0.76471	Meann
chr3	197751995	197752027	0.0022036	-0.329592	6	4.8191e-09	4.8191e-09	0.4151	0.74469	Meann
chr4	721451	721471	0.040521	0.284033	4	8.8615e-08	8.8615e-08	0.52959	0.24556	Meann
chr4	907965	908060	0	0.320966	8	0	0	0.8056	0.48463	Meann
chr4	24658393	24658402	0.00020259	-0.352242	3	4.4305e-10	4.4305e-10	0.45804	0.81029	Meann
chr4	41048843	41049057	1.4382e-06	0.298728	7	3.1453e-12	3.1453e-12	0.8077	0.50898	Meann
chr4	48490792	48491044	0	0.250331	52	0	0	0.45308	0.20275	Meann
chr4	56592611	56592753	0	0.250745	28	0	0	0.58564	0.3349	Meann
chr4	80188827	80189305	0	0.289606	42	0	0	0.61946	0.32985	Meann
chr4	80190210	80190431	8.4274e-08	0.25955	13	1.843e-13	1.843e-13	0.60505	0.3455	Meann
chr4	139043117	139043232	0	0.342587	3	0	0	0.78627	0.44368	Meann
chr4	150579695	150580122	0	0.275583	53	0	0	0.76716	0.49158	Meann
chr4	150583572	150583911	0	0.316458	52	0	0	0.78924	0.47278	Meann
chr5	1295583	1295685	0	0.306452	24	0	0	0.4971	0.19065	Meann
chr5	3599308	3600900	0	0.270791	155	0	0	0.39412	0.12333	Meann
chr5	3602045	3602624	0	0.288682	77	0	0	0.45164	0.16296	Meann
chr5	3606381	3606464	0	0.305542	21	0	0	0.55352	0.24798	Meann
chr5	38467306	38467452	0.00012893	0.324007	5	2.8195e-10	2.8195e-10	0.48646	0.16246	Meann
chr5	41410378	41410439	0.016377	-0.33077	3	3.5815e-08	3.5815e-08	0.40922	0.73999	Meann
chr5	43037578	43037623	1.6246e-09	0.313313	8	3.5527e-15	3.5527e-15	0.61856	0.30525	Meann
chr5	43044572	43044584	0.0074652	0.289258	3	1.6326e-08	1.6326e-08	0.76721	0.47795	Meann
chr5	65868026	65868055	0.038945	0.267406	3	8.5168e-08	8.5168e-08	0.75978	0.49238	Meann
chr5	68187614	68187668	0	0.284688	10	0	0	0.66254	0.37786	Meann
chr5	139394717	139395216	0	0.322477	90	0	0	0.53286	0.21038	Meann
chr5	141361998	141362129	6.4011e-05	0.249397	18	1.3999e-10	1.3999e-10	0.54415	0.29476	Meann
chr5	141399951	141400054	0.020547	0.267524	11	4.4935e-08	4.4935e-08	0.54101	0.27348	Meann
chr5	150647968	150647998	0.020539	0.276801	5	4.4916e-08	4.4916e-08	0.69038	0.41358	Meann
chr5	172748581	172748898	0	0.338874	50	0	0	0.75613	0.41725	Meann
chr5	172873094	172873326	2.4628e-05	0.295481	9	5.386e-11	5.386e-11	0.5821	0.28662	Meann
chr5	177367642	177367807	0.00018397	0.264671	11	4.0232e-10	4.0232e-10	0.63885	0.37418	Meann
chr6	9399043	9399167	0.00051421	0.272092	11	1.1245e-09	1.1245e-09	0.47259	0.2005	Meann
chr6	10883988	10884012	2.843e-09	0.281954	8	6.2172e-15	6.2172e-15	0.487	0.20505	Meann
chr6	11215976	11215998	0.04552	0.148218	8	9.9546e-08	9.9546e-08	0.59759	0.44938	Meann
chr6	16337445	16337481	0	0.34764	6	0	0	0.6674	0.31976	Meann
chr6	26225251	26225332	0	0.270613	22	0	0	0.68959	0.41897	Meann
chr6	26743488	26743516	2.4013e-08	0.308471	10	5.2514e-14	5.2514e-14	0.56249	0.25402	Meann
chr6	28091075	28091178	3.7568e-09	0.286605	14	8.2157e-15	8.2157e-15	0.52869	0.24208	Meann
chr6	35017511	35017562	0	0.349921	6	0	0	0.63415	0.28423	Meann
chr6	35486204	35486373	7.6059e-06	-0.193782	16	1.6633e-11	1.6633e-11	0.45444	0.64822	Meann
chr6	37512222	37512271	0.024247	0.247042	6	5.3026e-08	5.3026e-08	0.64843	0.40139	Meann
chr6	37650137	37650181	0.012807	0.218179	12	2.8007e-08	2.8007e-08	0.53909	0.32091	Meann
chr6	43704710	43704779	2.848e-07	-0.377331	6	6.2284e-13	6.2284e-13	0.42908	0.80642	Meann
chr6	50823782	50823832	1.5175e-06	0.319872	13	3.3187e-12	3.3187e-12	0.49353	0.17366	Meann
chr6	73314714	73314820	1.13e-05	0.26478	26	2.4712e-11	2.4712e-11	0.49694	0.23216	Meann
chr6	87122719	87122785	0	0.264507	26	0	0	0.54254	0.27803	Meann
chr6	108167418	108167625	0.013507	0.271985	34	2.9539e-08	2.9539e-08	0.42814	0.15616	Meann
chr6	137879129	137879257	0	0.285988	14	0	0	0.6933	0.40732	Meann
chr6	166165617	166165666	0.011388	0.294421	10	2.4904e-08	2.4904e-08	0.45463	0.16021	Meann
chr6	170011383	170011431	0	0.328033	8	0	0	0.64136	0.31333	Meann
chr7	539642	539672	0.0051393	-0.15695	6	1.1239e-08	1.1239e-08	0.41867	0.57562	Meann
chr7	604544	604731	2.6297e-08	0.221922	26	5.751e-14	5.751e-14	0.465	0.24308	Meann
chr7	697043	697156	0.00015221	0.272703	12	3.3287e-10	3.3287e-10	0.83603	0.56333	Meann
chr7	771384	771431	0	0.317555	8	0	0	0.67748	0.35993	Meann
chr7	1055653	1056085	4.7142e-07	0.275163	7	1.031e-12	1.031e-12	0.64113	0.36597	Meann
chr7	1083877	1083982	5.0767e-11	0.311283	16	1.1102e-16	1.1102e-16	0.69748	0.3862	Meann
chr7	1123819	1123997	0	0.336781	22	0	0	0.62923	0.29245	Meann
chr7	1538252	1538308	1.7969e-05	0.232151	10	3.9297e-11	3.9297e-11	0.52487	0.29272	Meann
chr7	2606843	2607215	4.4227e-06	0.259281	12	9.672e-12	9.672e-12	0.71317	0.45389	Meann
chr7	2734890	2735021	0	0.274145	15	0	0	0.7028	0.42866	Meann
chr7	3949041	3949123	2.0307e-10	0.318503	5	4.4409e-16	4.4409e-16	0.6749	0.35639	Meann
chr7	4265082	4265734	0	0.262561	40	0	0	0.62617	0.36361	Meann
chr7	4747300	4747313	2.1221e-08	0.289964	3	4.6407e-14	4.6407e-14	0.818	0.52803	Meann
chr7	6396274	6396466	0.0019803	0.286421	8	4.3308e-09	4.3308e-09	0.60926	0.32284	Meann
chr7	8442212	8442230	0.041283	0.296336	6	9.0281e-08	9.0281e-08	0.5084	0.21206	Meann
chr7	8442572	8442817	1.4396e-05	0.274274	27	3.1483e-11	3.1483e-11	0.43158	0.15731	Meann
chr7	23206068	23206301	0.0063113	0.267191	35	1.3802e-08	1.3802e-08	0.46132	0.19413	Meann
chr7	25858710	25859089	1.0153e-09	0.250022	30	2.2204e-15	2.2204e-15	0.51628	0.26625	Meann
chr7	26857545	26857671	1.8205e-06	0.322972	18	3.9813e-12	3.9813e-12	0.42818	0.10521	Meann
chr7	26858066	26858138	0.03608	0.291318	5	7.8902e-08	7.8902e-08	0.42951	0.13819	Meann
chr7	27106405	27106880	0	0.355518	66	0	0	0.57752	0.222	Meann
chr7	27108441	27109039	0	0.381745	43	0	0	0.57325	0.19151	Meann
chr7	27123228	27123530	0.0046966	0.299619	9	1.0271e-08	1.0271e-08	0.55162	0.252	Meann
chr7	27124302	27124426	0.0029442	0.320245	9	6.4386e-09	6.4386e-09	0.56775	0.24751	Meann
chr7	27129323	27129476	4.3083e-05	0.298407	20	9.4218e-11	9.4218e-11	0.5592	0.26079	Meann
chr7	27139241	27139694	0	0.364841	43	0	0	0.61908	0.25424	Meann
chr7	27143109	27143521	0	0.261437	82	0	0	0.45542	0.19398	Meann
chr7	27144057	27144074	5.7017e-05	0.31246	7	1.2469e-10	1.2469e-10	0.58076	0.2683	Meann
chr7	27144830	27145133	0	0.305482	47	0	0	0.50324	0.19776	Meann
chr7	30912039	30912126	0	0.312707	20	0	0	0.7097	0.39699	Meann
chr7	30915266	30915514	0	0.295956	9	0	0	0.7363	0.44034	Meann
chr7	32428077	32428112	9.0909e-07	0.293116	12	1.9881e-12	1.9881e-12	0.58827	0.29515	Meann
chr7	32428247	32428306	0.00028442	0.286476	15	6.2198e-10	6.2198e-10	0.53943	0.25295	Meann
chr7	57424782	57424794	0.00050484	0.282054	4	1.104e-09	1.104e-09	0.59749	0.31544	Meann
chr7	75599609	75599630	0	0.320849	3	0	0	0.77763	0.45679	Meann
chr7	75688519	75688937	0	0.240697	14	0	0	0.57949	0.3388	Meann
chr7	100829159	100829388	0.040067	0.261513	14	8.7623e-08	8.7623e-08	0.60633	0.34481	Meann
chr7	101239355	101239419	0.00038369	0.282235	3	8.3909e-10	8.3909e-10	0.73345	0.45121	Meann
chr7	101927938	101927978	0	0.300565	8	0	0	0.53732	0.23676	Meann
chr7	101936444	101936772	0	0.27152	15	0	0	0.58215	0.31063	Meann
chr7	102301135	102301172	1.1169e-07	0.26378	14	2.4425e-13	2.4425e-13	0.7044	0.44062	Meann
chr7	128270892	128271135	0	0.293068	25	0	0	0.54709	0.25402	Meann
chr7	128454727	128454774	0	0.265711	10	0	0	0.69482	0.42911	Meann
chr7	128916144	128916345	0	0.311254	18	0	0	0.55279	0.24154	Meann
chr7	129784639	129784724	2.1373e-07	0.272161	18	4.674e-13	4.674e-13	0.51575	0.24359	Meann
chr7	149415241	149415299	1.0153e-10	0.315326	18	2.2204e-16	2.2204e-16	0.49394	0.17861	Meann
chr7	153748107	153748138	0.00042982	0.277538	10	9.3997e-10	9.3997e-10	0.4774	0.19986	Meann
chr8	22947034	22947046	0.0088221	0.268692	4	1.9293e-08	1.9293e-08	0.59928	0.33059	Meann
chr8	70669767	70669946	2.5409e-07	-0.216069	10	5.5567e-13	5.5567e-13	0.44376	0.65983	Meann
chr8	98948974	98949555	0	0.282949	42	0	0	0.48111	0.19816	Meann
chr8	102617310	102617410	0.0032119	-0.314547	8	7.024e-09	7.024e-09	0.42529	0.73983	Meann
chr8	104466523	104466571	0	0.317536	20	0	0	0.52965	0.21212	Meann
chr8	119673239	119673318	0.0022704	0.180401	23	4.9652e-09	4.9652e-09	0.60069	0.42029	Meann
chr8	132893838	132893859	0.0021852	0.290628	3	4.7789e-09	4.7789e-09	0.70606	0.41544	Meann
chr8	133238474	133238571	0	0.280048	6	0	0	0.67577	0.39573	Meann
chr8	141522102	141522179	1.9083e-07	-0.313255	6	4.1733e-13	4.1733e-13	0.35683	0.67008	Meann
chr8	141528726	141528834	0.014846	-0.257833	5	3.2466e-08	3.2466e-08	0.3568	0.61463	Meann
chr8	141760606	141760622	0.0093175	-0.358357	6	2.0376e-08	2.0376e-08	0.48449	0.84285	Meann
chr8	142595719	142595727	0.017163	-0.353124	4	3.7535e-08	3.7535e-08	0.44248	0.7956	Meann
chr8	143228785	143228804	0.0411	-0.317297	4	8.9881e-08	8.9881e-08	0.47633	0.79362	Meann
chr8	143946043	143946214	0.0019318	0.251789	9	4.2246e-09	4.2246e-09	0.6234	0.37162	Meann
chr9	21990056	21990092	0.0019698	0.292279	6	4.3078e-09	4.3078e-09	0.52584	0.23356	Meann
chr9	32955768	32955895	0	0.256539	13	0	0	0.66844	0.4119	Meann
chr9	37787365	37787411	0	0.290117	10	0	0	0.67436	0.38424	Meann
chr9	94554670	94554813	0.042984	-0.287302	6	9.4002e-08	9.4002e-08	0.41352	0.70083	Meann
chr9	113588685	113588770	4.7869e-05	0.312016	4	1.0468e-10	1.0468e-10	0.70661	0.3946	Meann
chr9	114566427	114566528	0.029987	-0.257722	10	6.5578e-08	6.5578e-08	0.49312	0.75084	Meann
chr9	120894491	120894842	0	0.242898	76	0	0	0.50376	0.26086	Meann
chr9	126337834	126337898	1.5897e-05	0.258688	7	3.4765e-11	3.4765e-11	0.82618	0.56749	Meann
chr9	127845017	127845178	1.0153e-10	0.279863	8	2.2204e-16	2.2204e-16	0.71577	0.43591	Meann
chr9	127846382	127846776	1.0153e-10	0.239428	17	2.2204e-16	2.2204e-16	0.61384	0.37441	Meann
chr9	133979063	133979186	0	0.29849	8	0	0	0.73775	0.43926	Meann
chr9	136011930	136012279	0	0.296752	21	0	0	0.81042	0.51366	Meann
chr9	136512062	136512387	0	0.305931	13	0	0	0.85971	0.55378	Meann
chr9	136526110	136526152	0.0095071	0.316411	6	2.0791e-08	2.0791e-08	0.61242	0.29601	Meann
chr9	136767045	136767145	0.0020217	-0.331937	3	4.4212e-09	4.4212e-09	0.3556	0.68754	Meann
chr9	137388352	137388418	2.0129e-06	0.299217	10	4.402e-12	4.402e-12	0.7788	0.47958	Meann
chr10	11869899	11870203	0	0.268677	29	0	0	0.74464	0.47596	Meann
chr10	13659355	13659411	2.2338e-09	0.29772	12	4.885e-15	4.885e-15	0.52723	0.22951	Meann
chr10	13716569	13716595	0.00082627	0.319146	6	1.807e-09	1.807e-09	0.76221	0.44306	Meann
chr10	22334487	22334806	0	0.283725	82	0	0	0.54422	0.26049	Meann
chr10	22477490	22477746	0	0.278641	36	0	0	0.63363	0.35499	Meann
chr10	27741525	27741545	0.040634	0.298491	8	8.8862e-08	8.8862e-08	0.45827	0.15978	Meann
chr10	43405438	43405549	0.00098595	-0.270189	9	2.1562e-09	2.1562e-09	0.37244	0.64263	Meann
chr10	43910439	43910505	0.014427	0.267312	6	3.155e-08	3.155e-08	0.57623	0.30892	Meann
chr10	71009301	71009376	0.02514	0.243596	7	5.4977e-08	5.4977e-08	0.61484	0.37125	Meann
chr10	71746428	71746480	0.017796	0.287487	6	3.8918e-08	3.8918e-08	0.65098	0.3635	Meann
chr10	75398587	75399130	7.942e-07	0.272649	59	1.7368e-12	1.7368e-12	0.53141	0.25876	Meann
chr10	78963936	78963955	0.043855	0.296165	6	9.5906e-08	9.5906e-08	0.7546	0.45843	Meann
chr10	79223344	79223376	0.002607	0.31234	3	5.7012e-09	5.7012e-09	0.55644	0.2441	Meann
chr10	86942646	86942898	0	0.192397	51	0	0	0.61466	0.42226	Meann
chr10	99521517	99521698	0	0.244486	23	0	0	0.58409	0.33961	Meann
chr10	102657194	102657375	6.0921e-10	0.159103	14	1.3323e-15	1.3323e-15	0.66541	0.50631	Meann
chr10	106794723	106794745	0.02155	-0.346941	3	4.7128e-08	4.7128e-08	0.48988	0.83682	Meann
chr10	111078778	111079009	0	0.306211	45	0	0	0.57265	0.26644	Meann
chr10	119371214	119371239	0.045486	0.302692	6	9.9473e-08	9.9473e-08	0.57956	0.27687	Meann
chr10	122149446	122149457	0.025709	0.281327	4	5.6223e-08	5.6223e-08	0.57275	0.29142	Meann
chr10	130742117	130742138	0.048097	-0.313059	4	1.0518e-07	1.0518e-07	0.45978	0.77284	Meann
chr10	132520534	132520556	0.039438	0.28918	4	8.6247e-08	8.6247e-08	0.72684	0.43766	Meann
chr10	132784599	132784856	0.0029255	0.274572	33	6.3976e-09	6.3976e-09	0.42262	0.14804	Meann
chr11	2380959	2381021	1.0153e-10	0.280344	12	2.2204e-16	2.2204e-16	0.49023	0.20988	Meann
chr11	2407200	2407357	5.0306e-06	-0.290502	18	1.1001e-11	1.1001e-11	0.42855	0.71905	Meann
chr11	12824803	12824826	0.0031655	0.307381	4	6.9226e-09	6.9226e-09	0.57577	0.26839	Meann
chr11	14890748	14890837	0	-0.389531	10	0	0	0.4842	0.87373	Meann
chr11	34685413	34685487	1.747e-06	-0.361118	3	3.8205e-12	3.8205e-12	0.34792	0.70904	Meann
chr11	46363465	46363483	0.00077715	0.244645	8	1.6995e-09	1.6995e-09	0.65326	0.40861	Meann
chr11	49892024	49892059	0.021982	0.272883	10	4.8073e-08	4.8073e-08	0.57985	0.30697	Meann
chr11	61718760	61718983	0	0.272347	20	0	0	0.59302	0.32067	Meann
chr11	62688036	62688212	0.0011016	0.245493	26	2.409e-09	2.409e-09	0.5015	0.25601	Meann
chr11	65355670	65356208	0	0.264679	43	0	0	0.58098	0.3163	Meann
chr11	65591923	65592542	0	0.187529	66	0	0	0.59272	0.40519	Meann
chr11	65872225	65872453	0	0.274707	20	0	0	0.54801	0.27331	Meann
chr11	67274814	67274890	0	0.283245	14	0	0	0.64184	0.35859	Meann
chr11	67991207	67991490	0	0.280006	18	0	0	0.59656	0.31655	Meann
chr11	69014715	69014744	0	0.309817	6	0	0	0.6546	0.34479	Meann
chr11	72712390	72712591	0.0095264	0.263374	13	2.0833e-08	2.0833e-08	0.511	0.24763	Meann
chr11	75554779	75554838	0	0.289433	6	0	0	0.66285	0.37341	Meann
chr11	114074706	114074805	0.0021113	0.29855	7	4.6171e-09	4.6171e-09	0.60175	0.3032	Meann
chr11	114607431	114607601	0.00027481	-0.333286	5	6.0098e-10	6.0098e-10	0.50838	0.84166	Meann
chr11	128549352	128549449	0.0050093	0.27463	10	1.0955e-08	1.0955e-08	0.46583	0.1912	Meann
chr12	6555460	6555707	0.00057298	0.32811	10	1.253e-09	1.253e-09	0.50502	0.1769	Meann
chr12	6963418	6963436	0.030492	-0.235407	4	6.6683e-08	6.6683e-08	0.43537	0.67077	Meann
chr12	43551587	43551661	0	0.329289	22	0	0	0.45444	0.12515	Meann
chr12	51917694	51918116	0	0.278634	15	0	0	0.70369	0.42505	Meann
chr12	66303365	66303413	0.021876	-0.353372	3	4.784e-08	4.784e-08	0.37782	0.73119	Meann
chr12	103434440	103434729	0.032102	-0.329777	12	7.0204e-08	7.0204e-08	0.53516	0.86494	Meann
chr12	112575596	112575691	0	0.27838	18	0	0	0.50022	0.22184	Meann
chr12	113244581	113244715	0	0.28638	6	0	0	0.71328	0.4269	Meann
chr12	120100858	120101035	0	0.282265	14	0	0	0.73012	0.44785	Meann
chr12	121279866	121280145	1.1169e-09	0.275296	10	2.4425e-15	2.4425e-15	0.8244	0.5491	Meann
chr12	121578473	121578501	2.1607e-07	0.259127	9	4.7251e-13	4.7251e-13	0.57446	0.31533	Meann
chr12	122984692	122984697	0.00020109	0.294793	3	4.3977e-10	4.3977e-10	0.5815	0.28671	Meann
chr12	124369353	124370018	2.0307e-10	0.268792	43	4.4409e-16	4.4409e-16	0.4907	0.22191	Meann
chr12	124380067	124380100	0.0084664	0.292924	4	1.8515e-08	1.8515e-08	0.56417	0.27125	Meann
chr12	124427502	124427515	0.037498	0.284181	6	8.2005e-08	8.2005e-08	0.66079	0.3766	Meann
chr12	124554735	124554892	3.1273e-08	0.292432	14	6.839e-14	6.839e-14	0.52397	0.23154	Meann
chr12	130933623	130933872	4.0614e-10	-0.293879	13	8.8818e-16	8.8818e-16	0.4543	0.74818	Meann
chr13	21319147	21319247	0.00015685	0.264263	9	3.4301e-10	3.4301e-10	0.79206	0.5278	Meann
chr13	110433218	110433235	4.5274e-07	0.315644	6	9.901e-13	9.901e-13	0.65384	0.3382	Meann
chr13	112842404	112842472	5.7984e-05	0.31891	3	1.268e-10	1.268e-10	0.81345	0.49454	Meann
chr13	113818053	113818062	3.7509e-05	0.313083	6	8.2028e-11	8.2028e-11	0.86305	0.54997	Meann
chr14	36583940	36584220	0	0.273996	42	0	0	0.48434	0.21035	Meann
chr14	36655013	36655331	0.027226	0.253822	44	5.954e-08	5.954e-08	0.40937	0.15555	Meann
chr14	36666819	36667094	0.0050114	0.297673	48	1.0959e-08	1.0959e-08	0.41098	0.11331	Meann
chr14	37611092	37611473	0	0.260055	61	0	0	0.50432	0.24426	Meann
chr14	37622281	37622385	0	0.275706	28	0	0	0.48696	0.21125	Meann
chr14	55241042	55241089	0	0.286099	18	0	0	0.66786	0.38176	Meann
chr14	56798698	56798765	0.00016141	0.268614	11	3.53e-10	3.53e-10	0.52657	0.25796	Meann
chr14	56809059	56809613	0	0.295252	76	0	0	0.40441	0.10915	Meann
chr14	60651975	60652026	0.0047208	0.312498	5	1.0324e-08	1.0324e-08	0.59	0.2775	Meann
chr14	75453494	75453557	0.034067	0.231735	8	7.4502e-08	7.4502e-08	0.55719	0.32545	Meann
chr14	91352313	91352413	0	0.339708	12	0	0	0.49265	0.15294	Meann
chr14	100145412	100145437	5.0717e-08	0.371512	4	1.1091e-13	1.1091e-13	0.71036	0.33885	Meann
chr14	101457539	101457591	0	0.315914	17	0	0	0.47219	0.15628	Meann
chr14	104181913	104182034	0.018062	-0.305753	8	3.9499e-08	3.9499e-08	0.48434	0.79009	Meann
chr14	104698041	104698082	0	0.345706	6	0	0	0.71141	0.3657	Meann
chr14	104699265	104699369	0	0.415976	4	0	0	0.78629	0.37032	Meann
chr14	104785168	104785181	1.5801e-05	0.28081	3	3.4555e-11	3.4555e-11	0.71823	0.43742	Meann
chr15	40918947	40919015	0.03863	0.273934	3	8.4479e-08	8.4479e-08	0.73016	0.45623	Meann
chr15	41659834	41659894	0.034252	0.265214	5	7.4905e-08	7.4905e-08	0.63249	0.36727	Meann
chr15	59993544	59993569	5.6555e-08	0.309564	10	1.2368e-13	1.2368e-13	0.57758	0.26801	Meann
chr15	66706518	66706761	0	0.286204	24	0	0	0.82158	0.53537	Meann
chr15	70154390	70154462	3.3512e-05	0.274366	7	7.3288e-11	7.3288e-11	0.62405	0.34968	Meann
chr15	98923346	98923405	4.8747e-07	0.271001	13	1.066e-12	1.066e-12	0.82281	0.55181	Meann
chr16	54395	54399	0.0026787	-0.345208	4	5.858e-09	5.858e-09	0.45805	0.80325	Meann
chr16	1002794	1002832	0.0014075	-0.304015	4	3.078e-09	3.078e-09	0.3559	0.65991	Meann
chr16	1063197	1063245	0.0049169	-0.304338	5	1.0753e-08	1.0753e-08	0.36957	0.67391	Meann
chr16	1509707	1510111	0	0.268593	19	0	0	0.81339	0.5448	Meann
chr16	1533442	1533463	3.6147e-05	0.256849	6	7.9049e-11	7.9049e-11	0.58178	0.32493	Meann
chr16	1533982	1534516	0	0.246922	39	0	0	0.49902	0.2521	Meann
chr16	2029410	2029730	0	0.285634	18	0	0	0.76113	0.4755	Meann
chr16	2033025	2033178	0.00039652	0.282428	5	8.6715e-10	8.6715e-10	0.58884	0.30641	Meann
chr16	2039322	2039499	9.4408e-05	0.289765	5	2.0646e-10	2.0646e-10	0.58396	0.2942	Meann
chr16	2124239	2124745	0	0.293821	16	0	0	0.51027	0.21645	Meann
chr16	2224661	2224777	0.02552	-0.320337	11	5.5809e-08	5.5809e-08	0.54152	0.86186	Meann
chr16	3017613	3017765	0	0.277951	11	0	0	0.68891	0.41096	Meann
chr16	3160323	3160356	0.01434	0.227151	5	3.1361e-08	3.1361e-08	0.64979	0.42264	Meann
chr16	6483368	6483377	6.5337e-08	0.320766	8	1.4289e-13	1.4289e-13	0.54318	0.22242	Meann
chr16	6483377	6483383	0.01403	0.291184	4	3.0681e-08	3.0681e-08	0.53404	0.24286	Meann
chr16	8866269	8866923	0	0.252489	30	0	0	0.49846	0.24597	Meann
chr16	11675758	11675855	5.0767e-11	-0.358659	6	1.1102e-16	1.1102e-16	0.36135	0.72001	Meann
chr16	23694815	23695186	3.1044e-07	0.283243	14	6.789e-13	6.789e-13	0.42758	0.14434	Meann
chr16	30121921	30122004	0	0.333499	15	0	0	0.80205	0.46855	Meann
chr16	48607963	48608009	0.0061726	-0.301525	8	1.3499e-08	1.3499e-08	0.53242	0.83394	Meann
chr16	50673635	50673660	3.3811e-08	0.309567	4	7.3941e-14	7.3941e-14	0.7589	0.44933	Meann
chr16	54290329	54290551	5.0767e-11	0.236268	39	1.1102e-16	1.1102e-16	0.48756	0.25129	Meann
chr16	57620420	57620551	0	-0.246007	20	0	0	0.39626	0.64226	Meann
chr16	67162964	67163182	0.0011466	0.228011	26	2.5074e-09	2.5074e-09	0.45147	0.22346	Meann
chr16	67963954	67964077	0.00058845	0.218519	15	1.2869e-09	1.2869e-09	0.72483	0.50631	Meann
chr16	68240372	68240418	0.031462	-0.283843	3	6.8804e-08	6.8804e-08	0.42431	0.70815	Meann
chr16	69924936	69925051	5.0767e-11	0.329696	5	1.1102e-16	1.1102e-16	0.7541	0.4244	Meann
chr16	81612350	81612434	5.1045e-05	0.271012	6	1.1163e-10	1.1163e-10	0.76631	0.49529	Meann
chr16	81697589	81697642	5.889e-09	0.278968	12	1.2879e-14	1.2879e-14	0.83144	0.55247	Meann
chr16	85124299	85124303	0.00043568	0.265732	4	9.5278e-10	9.5278e-10	0.6733	0.40757	Meann
chr16	85563888	85564020	0	0.349205	5	0	0	0.77927	0.43007	Meann
chr16	85574131	85574554	0	0.25934	20	0	0	0.56569	0.30635	Meann
chr16	85626763	85626839	0.0021217	0.251788	7	4.6399e-09	4.6399e-09	0.64704	0.39525	Meann
chr16	86087114	86087126	0.00061569	0.321088	4	1.3465e-09	1.3465e-09	0.83014	0.50906	Meann
chr16	86442031	86442098	0.00013618	-0.28523	6	2.9781e-10	2.9781e-10	0.46138	0.74661	Meann
chr16	86515559	86515578	0.014708	0.30776	5	3.2164e-08	3.2164e-08	0.5506	0.24284	Meann
chr16	87607249	87607420	0.0010373	-0.309428	5	2.2685e-09	2.2685e-09	0.42715	0.73658	Meann
chr16	87784971	87785022	9.5942e-06	0.286293	6	2.0981e-11	2.0981e-11	0.71613	0.42984	Meann
chr16	87867843	87867943	3.2206e-05	-0.316546	9	7.043e-11	7.043e-11	0.42651	0.74305	Meann
chr16	88234537	88234561	0.00035683	0.26723	8	7.8035e-10	7.8035e-10	0.69431	0.42708	Meann
chr16	88759347	88759463	6.0918e-06	0.318793	7	1.3322e-11	1.3322e-11	0.68693	0.36813	Meann
chr16	88779626	88779701	0.001179	0.286793	4	2.5783e-09	2.5783e-09	0.73072	0.44392	Meann
chr16	89576609	89576655	1.0439e-05	0.261441	14	2.283e-11	2.283e-11	0.49452	0.23308	Meann
chr17	8470797	8470871	0.0020693	0.225388	10	4.5253e-09	4.5253e-09	0.61952	0.39413	Meann
chr17	17561654	17562048	0.032906	0.205098	23	7.1963e-08	7.1963e-08	0.58063	0.37553	Meann
chr17	17774444	17774568	0	0.325187	11	0	0	0.75043	0.42524	Meann
chr17	27559735	27559855	5.0767e-10	0.314775	7	1.1102e-15	1.1102e-15	0.63992	0.32514	Meann
chr17	31696365	31696430	0.00016396	0.234834	8	3.5856e-10	3.5856e-10	0.582	0.34717	Meann
chr17	32495518	32495544	0.0050939	0.272683	4	1.114e-08	1.114e-08	0.58425	0.31156	Meann
chr17	39867988	39868383	0	0.254356	73	0	0	0.49702	0.24267	Meann
chr17	41635379	41635424	0.0077605	0.269885	4	1.6971e-08	1.6971e-08	0.61967	0.34979	Meann
chr17	43387828	43387859	0.011948	-0.372505	3	2.6129e-08	2.6129e-08	0.44732	0.81983	Meann
chr17	47696057	47696098	9.595e-09	0.313648	7	2.0983e-14	2.0983e-14	0.67576	0.36211	Meann
chr17	47708908	47708929	0.0099003	0.105887	6	2.1651e-08	2.1651e-08	0.49923	0.39334	Meann
chr17	48550540	48551076	0	0.285374	75	0	0	0.63367	0.3483	Meann
chr17	48570424	48570827	0.010142	0.274808	10	2.2179e-08	2.2179e-08	0.51103	0.23622	Meann
chr17	48594867	48594995	4.9636e-05	0.258536	8	1.0855e-10	1.0855e-10	0.69356	0.43503	Meann
chr17	48621686	48621712	0	0.320203	12	0	0	0.58817	0.26797	Meann
chr17	48633538	48633594	0	0.271914	17	0	0	0.59859	0.32668	Meann
chr17	48720330	48720378	4.0914e-05	0.264	10	8.9474e-11	8.9474e-11	0.56366	0.29966	Meann
chr17	49580174	49580320	0.00047865	-0.313509	7	1.0467e-09	1.0467e-09	0.46775	0.78126	Meann
chr17	61454594	61454910	0.043426	0.295025	52	9.4968e-08	9.4968e-08	0.38004	0.085016	Meann
chr17	61456466	61456589	4.3761e-08	0.30957	18	9.5701e-14	9.5701e-14	0.46938	0.15981	Meann
chr17	66675996	66676224	0	-0.214961	18	0	0	0.43838	0.65335	Meann
chr17	72123660	72123753	2.0307e-10	0.239958	23	4.4409e-16	4.4409e-16	0.57493	0.33498	Meann
chr17	72123977	72124220	0.027371	0.196832	19	5.9857e-08	5.9857e-08	0.6302	0.43337	Meann
chr17	72383137	72383299	6.0921e-09	0.279357	10	1.3323e-14	1.3323e-14	0.56567	0.28632	Meann
chr17	76529979	76530142	6.6677e-06	0.241919	12	1.4581e-11	1.4581e-11	0.57244	0.33052	Meann
chr17	77389862	77390246	4.8635e-07	0.253635	16	1.0636e-12	1.0636e-12	0.51555	0.26192	Meann
chr17	77433428	77433666	0	0.327407	10	0	0	0.67717	0.34977	Meann
chr17	77436698	77436720	2.6239e-06	0.320173	6	5.7381e-12	5.7381e-12	0.63442	0.31424	Meann
chr17	78723405	78723575	0	0.265886	9	0	0	0.66838	0.40249	Meann
chr17	79815779	79815887	0.00032989	0.237069	22	7.2144e-10	7.2144e-10	0.45487	0.2178	Meann
chr17	79942989	79943088	5.0012e-05	0.229918	13	1.0937e-10	1.0937e-10	0.52874	0.29882	Meann
chr17	79951914	79952314	1.9241e-08	0.270883	19	4.2077e-14	4.2077e-14	0.55809	0.2872	Meann
chr17	79986781	79986908	4.0614e-10	0.277992	10	8.8818e-16	8.8818e-16	0.69324	0.41525	Meann
chr17	80070876	80070967	0.0053169	0.259378	4	1.1628e-08	1.1628e-08	0.56589	0.30651	Meann
chr17	80494773	80494828	1.9292e-09	-0.379975	3	4.2188e-15	4.2188e-15	0.38246	0.76243	Meann
chr17	80859559	80859685	5.5032e-08	0.264409	10	1.2035e-13	1.2035e-13	0.5721	0.30769	Meann
chr17	81082860	81083265	0	0.294613	16	0	0	0.66637	0.37175	Meann
chr17	81648371	81648479	2.0444e-05	0.276488	32	4.4709e-11	4.4709e-11	0.4091	0.13261	Meann
chr17	81727513	81727669	0.00047311	-0.342694	11	1.0346e-09	1.0346e-09	0.49349	0.83618	Meann
chr17	82332256	82332371	0.012983	-0.28471	18	2.8392e-08	2.8392e-08	0.52862	0.81333	Meann
chr17	82384821	82384955	1.0661e-05	-0.22678	14	2.3314e-11	2.3314e-11	0.43057	0.65735	Meann
chr17	82830387	82830454	0	0.26559	14	0	0	0.68958	0.42399	Meann
chr17	82845512	82845608	0	0.343079	3	0	0	0.82429	0.48121	Meann
chr18	13641698	13641926	7.412e-08	0.273335	30	1.6209e-13	1.6209e-13	0.39932	0.12599	Meann
chr18	57436477	57436507	0.031324	0.297688	7	6.8502e-08	6.8502e-08	0.4386	0.14091	Meann
chr18	79458733	79458786	0.0021405	0.207097	7	4.6811e-09	4.6811e-09	0.67157	0.46447	Meann
chr19	802930	803009	3.5537e-10	0.233801	19	7.7716e-16	7.7716e-16	0.70729	0.47349	Meann
chr19	961344	961368	0	0.317943	6	0	0	0.70408	0.38613	Meann
chr19	1214977	1215395	0	0.340037	13	0	0	0.74706	0.40702	Meann
chr19	1254025	1254093	0	0.281287	14	0	0	0.61828	0.33699	Meann
chr19	1881518	1882298	0	0.209981	33	0	0	0.6883	0.47832	Meann
chr19	2425209	2425320	0.0013821	0.274339	3	3.0225e-09	3.0225e-09	0.69456	0.42022	Meann
chr19	2561973	2562200	0.0015165	-0.239016	17	3.3164e-09	3.3164e-09	0.35635	0.59536	Meann
chr19	3097713	3097778	0	0.290738	16	0	0	0.81628	0.52555	Meann
chr19	3375299	3375965	0	0.330671	16	0	0	0.57344	0.24277	Meann
chr19	3404650	3405206	0	0.291587	37	0	0	0.5083	0.21671	Meann
chr19	3408073	3408179	0	0.303066	16	0	0	0.71945	0.41639	Meann
chr19	3444421	3444646	5.4412e-07	0.265621	10	1.1899e-12	1.1899e-12	0.54445	0.27883	Meann
chr19	4389821	4389899	0.0015851	0.33272	4	3.4664e-09	3.4664e-09	0.68654	0.35382	Meann
chr19	4556118	4556130	0.019265	-0.280798	3	4.213e-08	4.213e-08	0.23155	0.51235	Meann
chr19	5128474	5128918	0	0.292865	12	0	0	0.69258	0.39971	Meann
chr19	6220022	6220131	0.017029	0.301952	5	3.724e-08	3.724e-08	0.69833	0.39638	Meann
chr19	6232917	6233328	0	0.253243	27	0	0	0.6435	0.39026	Meann
chr19	11247634	11247669	0	0.370404	4	0	0	0.74154	0.37114	Meann
chr19	13731014	13731125	1.523e-10	-0.317622	5	3.3307e-16	3.3307e-16	0.192	0.50962	Meann
chr19	14434615	14434807	2.3962e-08	0.242606	10	5.2403e-14	5.2403e-14	0.63508	0.39247	Meann
chr19	16088491	16088982	0.0022397	0.224904	6	4.8981e-09	4.8981e-09	0.61545	0.39055	Meann
chr19	16442614	16442725	2.3044e-06	0.300385	3	5.0395e-12	5.0395e-12	0.73836	0.43798	Meann
chr19	18649673	18649769	5.6734e-05	0.309477	4	1.2407e-10	1.2407e-10	0.48091	0.17143	Meann
chr19	18650115	18650310	1.0153e-10	0.290063	11	2.2204e-16	2.2204e-16	0.52286	0.2328	Meann
chr19	18868794	18869427	0	0.286296	129	0	0	0.70798	0.42168	Meann
chr19	19514145	19514848	0	0.271443	66	0	0	0.69066	0.41922	Meann
chr19	19540168	19540211	2.0307e-10	0.297985	13	4.4409e-16	4.4409e-16	0.58744	0.28945	Meann
chr19	30549270	30549357	0.00011037	-0.359523	3	2.4137e-10	2.4137e-10	0.43102	0.79054	Meann
chr19	32096409	32096631	1.1987e-05	-0.36747	3	2.6214e-11	2.6214e-11	0.46235	0.82982	Meann
chr19	33794895	33794918	4.3287e-05	0.234321	11	9.4663e-11	9.4663e-11	0.54373	0.30941	Meann
chr19	36152167	36152683	0.015767	0.308546	4	3.4481e-08	3.4481e-08	0.62928	0.32074	Meann
chr19	37551295	37551392	0.002285	0.301172	30	4.997e-09	4.997e-09	0.43563	0.13446	Meann
chr19	39248254	39248457	0	0.330188	22	0	0	0.6072	0.27701	Meann
chr19	42250422	42250529	0	0.316808	5	0	0	0.78642	0.46961	Meann
chr19	44757561	44758409	0	0.369543	78	0	0	0.67004	0.30049	Meann
chr19	53978193	53978234	0.018835	0.26917	14	4.1191e-08	4.1191e-08	0.46713	0.19796	Meann
chr19	57361921	57361991	0	0.32059	6	0	0	0.83608	0.51549	Meann
chr19	58118337	58118403	1.4723e-09	0.285937	22	3.2196e-15	3.2196e-15	0.43905	0.15311	Meann
chr19	58204184	58204527	0	0.301974	40	0	0	0.60843	0.30646	Meann
chr20	2821207	2821228	5.4636e-07	0.288382	11	1.1948e-12	1.1948e-12	0.51883	0.23045	Meann
chr20	9617744	9617843	2.1136e-06	-0.330256	8	4.6223e-12	4.6223e-12	0.4703	0.80056	Meann
chr20	10667129	10667243	0.00056459	0.136259	11	1.2347e-09	1.2347e-09	0.60008	0.46382	Meann
chr20	26276971	26277126	2.0307e-10	0.245234	22	4.4409e-16	4.4409e-16	0.51438	0.26914	Meann
chr20	32465738	32465781	8.0339e-05	0.285343	10	1.7569e-10	1.7569e-10	0.55494	0.26959	Meann
chr20	32466458	32466466	6.0921e-10	0.307729	4	1.3323e-15	1.3323e-15	0.80508	0.49735	Meann
chr20	32473380	32473859	0	0.305454	23	0	0	0.71037	0.40491	Meann
chr20	33733281	33733378	1.2628e-05	-0.308737	8	2.7617e-11	2.7617e-11	0.35591	0.66464	Meann
chr20	34559212	34559434	0	0.237356	21	0	0	0.56894	0.33158	Meann
chr20	37519216	37519303	9.1381e-10	0.214346	7	1.9984e-15	1.9984e-15	0.62471	0.41036	Meann
chr20	41232774	41232836	0.0017716	-0.305446	6	3.8744e-09	3.8744e-09	0.45606	0.76151	Meann
chr20	45319926	45320108	1.9698e-05	-0.259943	15	4.3077e-11	4.3077e-11	0.50212	0.76206	Meann
chr20	48503818	48504072	0.011499	-0.268621	10	2.5147e-08	2.5147e-08	0.45035	0.71897	Meann
chr20	50379074	50379117	0.0055816	0.242954	8	1.2206e-08	1.2206e-08	0.56084	0.31789	Meann
chr20	56627082	56627294	0.00014915	0.27816	27	3.2618e-10	3.2618e-10	0.38549	0.10733	Meann
chr20	57385396	57385443	0.00079389	0.278029	7	1.7362e-09	1.7362e-09	0.88563	0.6076	Meann
chr20	57440982	57441166	1.5332e-08	0.225206	12	3.3529e-14	3.3529e-14	0.62599	0.40078	Meann
chr20	57748238	57748260	0.039558	-0.25945	4	8.6509e-08	8.6509e-08	0.41827	0.67772	Meann
chr20	58896018	58896056	0.0088915	0.328661	6	1.9445e-08	1.9445e-08	0.55278	0.22412	Meann
chr20	58980691	58980810	0	-0.381445	10	0	0	0.36785	0.74929	Meann
chr20	61651503	61651534	5.164e-06	-0.328241	8	1.1293e-11	1.1293e-11	0.46915	0.79739	Meann
chr20	62358417	62358633	0.00018917	0.286973	7	4.137e-10	4.137e-10	0.59229	0.30532	Meann
chr20	63161107	63161117	6.2345e-05	-0.342843	3	1.3634e-10	1.3634e-10	0.31746	0.6603	Meann
chr20	64052514	64052518	0.045251	0.295411	4	9.8959e-08	9.8959e-08	0.81703	0.52162	Meann
chr21	42531094	42531199	0	0.343955	7	0	0	0.73493	0.39097	Meann
chr21	43903528	43903691	3.046e-10	0.253648	12	6.6613e-16	6.6613e-16	0.60701	0.35336	Meann
chr21	43936319	43936441	0	0.32281	12	0	0	0.80191	0.4791	Meann
chr21	44086770	44086785	2.0931e-07	0.303578	4	4.5774e-13	4.5774e-13	0.86705	0.56347	Meann
chr21	44706571	44706627	0.001126	0.298372	9	2.4625e-09	2.4625e-09	0.50071	0.20234	Meann
chr21	45348119	45348212	0	0.235954	19	0	0	0.69796	0.462	Meann
chr21	45590082	45590116	0.0010253	0.257445	16	2.2422e-09	2.2422e-09	0.46539	0.20794	Meann
chr22	19758664	19758819	1.0153e-10	0.305487	15	2.2204e-16	2.2204e-16	0.50801	0.20252	Meann
chr22	24686018	24686111	0.00018043	0.253412	17	3.9457e-10	3.9457e-10	0.5013	0.24789	Meann
chr22	25090246	25090293	9.4123e-08	0.289156	6	2.0584e-13	2.0584e-13	0.79173	0.50258	Meann
chr22	29480861	29480957	0.031658	0.279313	32	6.9233e-08	6.9233e-08	0.4656	0.18629	Meann
chr22	31625716	31625796	0	0.315418	22	0	0	0.7324	0.41698	Meann
chr22	31626303	31626356	0	0.328924	8	0	0	0.59002	0.2611	Meann
chr22	36255143	36255183	6.1715e-06	0.294894	6	1.3496e-11	1.3496e-11	0.66131	0.36642	Meann
chr22	40652469	40652766	2.2638e-05	-0.339281	13	4.9506e-11	4.9506e-11	0.52299	0.86227	Meann
chr22	41927065	41927199	0.041241	-0.278333	6	9.019e-08	9.019e-08	0.46093	0.73926	Meann
chr22	42340965	42341329	4.2157e-07	0.240746	16	9.2193e-13	9.2193e-13	0.50192	0.26117	Meann
chr22	45866664	45866713	0	0.264434	22	0	0	0.57248	0.30805	Meann
chr22	45972052	45972716	0	0.233865	78	0	0	0.44312	0.20926	Meann
chr22	46087758	46089004	0	0.275778	47	0	0	0.56673	0.29095	Meann
chr22	46104319	46104476	0.00029732	0.310292	7	6.502e-10	6.502e-10	0.77598	0.46568	Meann
chr22	46533361	46533775	0	-0.215872	41	0	0	0.50538	0.72125	Meann
chr22	46971637	46971784	0	0.300503	7	0	0	0.79286	0.49236	Meann
chr22	48718159	48718194	3.2363e-05	-0.271109	6	7.0774e-11	7.0774e-11	0.31749	0.5886	Meann
chr22	48960091	48960667	3.081e-06	-0.298362	24	6.7377e-12	6.7377e-12	0.49593	0.79429	Meann
chr22	49750798	49750852	0.0018662	-0.252005	9	4.0812e-09	4.0812e-09	0.40961	0.66162	Meann
chr22	49949466	49949618	0.00054805	-0.113456	18	1.1985e-09	1.1985e-09	0.52142	0.63487	Meann
chr22	50089903	50090064	0	0.223744	33	0	0	0.61213	0.38839	Meann
chr22	50546991	50547323	0	0.248919	56	0	0	0.66649	0.41757	Meann
chr22	50603643	50604653	0	0.254215	137	0	0	0.50646	0.25225	Meann
chr1	1032963	1033195	0	0.195755	34	0	0	0.56147	0.36572	Wemics
chr1	1434362	1434414	0.016054	0.205768	6	2.2758e-08	2.2758e-08	0.51927	0.31351	Wemics
chr1	1539814	1540814	0.039098	0.268694	108	5.5424e-08	5.5424e-08	0.72518	0.45649	Wemics
chr1	2051053	2051093	7.072e-06	-0.244303	8	1.0025e-11	1.0025e-11	0.26054	0.50484	Wemics
chr1	3070308	3070355	0.01151	0.115833	19	1.6316e-08	1.6316e-08	0.3543	0.23846	Wemics
chr1	3651006	3651028	1.6142e-07	0.283918	6	2.2882e-13	2.2882e-13	0.7715	0.48758	Wemics
chr1	4653929	4653948	3.5737e-05	0.274337	5	5.0659e-11	5.0659e-11	0.73295	0.45861	Wemics
chr1	4654323	4654542	0.00068135	0.262451	32	9.6586e-10	9.6586e-10	0.62772	0.36527	Wemics
chr1	4654800	4654891	2.4608e-06	0.264831	22	3.4883e-12	3.4883e-12	0.64923	0.3844	Wemics
chr1	4655627	4655933	0.0078878	0.241054	22	1.1182e-08	1.1182e-08	0.52552	0.28446	Wemics
chr1	6260787	6260953	7.4246e-08	-0.244164	36	1.0525e-13	1.0525e-13	0.32763	0.57179	Wemics
chr1	8877428	8877443	5.1105e-06	-0.308104	4	7.2444e-12	7.2444e-12	0.21067	0.51878	Wemics
chr1	9539292	9539420	0.0044711	-0.146737	17	6.3381e-09	6.3381e-09	0.34172	0.48846	Wemics
chr1	16176088	16176103	0.002091	0.253457	6	2.9642e-09	2.9642e-09	0.59455	0.3411	Wemics
chr1	18634361	18634483	4.7082e-05	0.253694	14	6.6742e-11	6.6742e-11	0.76369	0.50999	Wemics
chr1	18636642	18636685	0.00064679	0.207751	10	9.1687e-10	9.1687e-10	0.68649	0.47874	Wemics
chr1	24321854	24321937	0	-0.299072	14	0	0	0.35276	0.65184	Wemics
chr1	24321951	24322033	0	-0.209846	22	0	0	0.22986	0.4397	Wemics
chr1	24929937	24930030	0.0010374	-0.179458	18	1.4706e-09	1.4706e-09	0.44468	0.62414	Wemics
chr1	39491456	39491563	0.0024195	-0.112697	32	3.4298e-09	3.4298e-09	0.24914	0.36184	Wemics
chr1	40665536	40665632	1.7543e-08	-0.107745	27	2.4869e-14	2.4869e-14	0.30411	0.41185	Wemics
chr1	44417603	44417638	0	0.290418	12	0	0	0.74355	0.45313	Wemics
chr1	46533234	46533284	0.00012859	-0.123462	18	1.8229e-10	1.8229e-10	0.35111	0.47457	Wemics
chr1	46544214	46544284	0.045027	0.281962	15	6.3828e-08	6.3828e-08	0.63939	0.35743	Wemics
chr1	47231116	47231124	6.0808e-06	0.23672	3	8.6199e-12	8.6199e-12	0.77207	0.53535	Wemics
chr1	50333687	50333715	0.0019036	-0.143807	10	2.6985e-09	2.6985e-09	0.33991	0.48372	Wemics
chr1	50415472	50415498	6.3203e-08	0.385783	6	8.9595e-14	8.9595e-14	0.79237	0.40659	Wemics
chr1	51729959	51730139	0	-0.228629	21	0	0	0.27791	0.50654	Wemics
chr1	65265739	65265837	3.6217e-06	0.181063	22	5.134e-12	5.134e-12	0.71263	0.53156	Wemics
chr1	67307685	67307736	1.9551e-05	0.146121	10	2.7715e-11	2.7715e-11	0.48917	0.34305	Wemics
chr1	78045942	78046196	0.0027016	0.173097	39	3.8297e-09	3.8297e-09	0.77211	0.59902	Wemics
chr1	90719752	90719792	1.2042e-06	0.30624	8	1.7071e-12	1.7071e-12	0.75302	0.44678	Wemics
chr1	90726974	90727041	4.1555e-05	0.302623	12	5.8907e-11	5.8907e-11	0.66193	0.3593	Wemics
chr1	92484367	92484716	0.0010236	-0.105769	13	1.4511e-09	1.4511e-09	0.34176	0.44753	Wemics
chr1	110963912	110964010	0.00025143	-0.138222	14	3.5643e-10	3.5643e-10	0.33818	0.4764	Wemics
chr1	116667776	116667821	8.0982e-05	-0.163813	19	1.148e-10	1.148e-10	0.29425	0.45807	Wemics
chr1	118984384	118984412	0.010784	0.352559	4	1.5287e-08	1.5287e-08	0.68945	0.3369	Wemics
chr1	118999671	118999692	0.013228	0.266864	6	1.8752e-08	1.8752e-08	0.75763	0.49077	Wemics
chr1	119008324	119008404	4.6991e-10	0.180303	12	6.6613e-16	6.6613e-16	0.73465	0.55435	Wemics
chr1	119327662	119327779	0.00023797	0.214674	15	3.3734e-10	3.3734e-10	0.64825	0.43358	Wemics
chr1	120340923	120341006	4.6991e-09	-0.165984	24	6.6613e-15	6.6613e-15	0.28561	0.45159	Wemics
chr1	145872162	145872272	0.0041279	0.294698	12	5.8515e-09	5.8515e-09	0.83952	0.54482	Wemics
chr1	156436225	156436320	0.0035679	0.206651	20	5.0577e-09	5.0577e-09	0.58364	0.37699	Wemics
chr1	173669689	173669892	0.010109	0.180121	22	1.433e-08	1.433e-08	0.63714	0.45701	Wemics
chr1	197775511	197775658	0.00062499	-0.233853	18	8.8596e-10	8.8596e-10	0.36129	0.59514	Wemics
chr1	204129143	204129320	3.8547e-05	-0.106156	12	5.4643e-11	5.4643e-11	0.39516	0.50131	Wemics
chr1	207496443	207496528	0.0014524	0.111058	23	2.0589e-09	2.0589e-09	0.46959	0.35853	Wemics
chr1	213979958	213980043	0.00062616	0.300722	11	8.8762e-10	8.8762e-10	0.73446	0.43374	Wemics
chr1	215082129	215082172	0.00013341	0.309348	5	1.8912e-10	1.8912e-10	0.71242	0.40307	Wemics
chr1	219927963	219927999	7.3974e-05	0.111569	10	1.0486e-10	1.0486e-10	0.61117	0.4996	Wemics
chr1	233295569	233295630	1.4475e-06	-0.174524	28	2.0519e-12	2.0519e-12	0.29099	0.46552	Wemics
chr1	233905101	233905140	8.0221e-05	0.135795	6	1.1372e-10	1.1372e-10	0.53364	0.39784	Wemics
chr1	240092438	240092571	0.017715	0.183551	16	2.5113e-08	2.5113e-08	0.60874	0.42519	Wemics
chr1	240093122	240093499	1.3111e-07	0.288076	28	1.8585e-13	1.8585e-13	0.73842	0.45034	Wemics
chr1	247857472	247857513	0	0.311636	12	0	0	0.83761	0.52598	Wemics
chr2	468242	468418	0	0.353138	36	0	0	0.85298	0.49984	Wemics
chr2	5693898	5693964	0.0017663	0.261695	10	2.5038e-09	2.5038e-09	0.74787	0.48618	Wemics
chr2	10447717	10447817	0	-0.252958	23	0	0	0.27888	0.53184	Wemics
chr2	15942355	15942683	0.017582	0.114343	45	2.4923e-08	2.4923e-08	0.59382	0.47948	Wemics
chr2	23385450	23385642	0.033439	-0.125367	35	4.7401e-08	4.7401e-08	0.32151	0.44688	Wemics
chr2	26173254	26173317	1.1505e-05	-0.183795	17	1.6309e-11	1.6309e-11	0.31221	0.496	Wemics
chr2	44928348	44928358	0.0038092	0.322241	4	5.3999e-09	5.3999e-09	0.63708	0.31484	Wemics
chr2	44933585	44933621	0.0069131	0.282911	4	9.7998e-09	9.7998e-09	0.74464	0.46173	Wemics
chr2	45004342	45004693	0.0022093	0.342135	9	3.1319e-09	3.1319e-09	0.69672	0.35458	Wemics
chr2	50346341	50346348	0.00062092	0.328392	6	8.8019e-10	8.8019e-10	0.63583	0.30744	Wemics
chr2	60550890	60550912	0.0012919	-0.202843	13	1.8314e-09	1.8314e-09	0.29525	0.49809	Wemics
chr2	64989803	64989853	7.8319e-11	-0.248856	20	1.1102e-16	1.1102e-16	0.33412	0.58297	Wemics
chr2	66439504	66439568	0	0.332665	8	0	0	0.81516	0.48249	Wemics
chr2	66440926	66440957	7.1825e-06	0.334552	4	1.0182e-11	1.0182e-11	0.6857	0.35114	Wemics
chr2	70767342	70767423	1.8168e-05	-0.191513	24	2.5754e-11	2.5754e-11	0.44197	0.63348	Wemics
chr2	74198691	74198796	2.267e-05	-0.239196	24	3.2136e-11	3.2136e-11	0.37023	0.60943	Wemics
chr2	74499442	74499459	1.1278e-08	0.318788	5	1.5987e-14	1.5987e-14	0.86692	0.54814	Wemics
chr2	74499469	74499490	0	0.304551	6	0	0	0.86447	0.55992	Wemics
chr2	74499657	74499683	5.0594e-08	0.302702	3	7.172e-14	7.172e-14	0.71303	0.41033	Wemics
chr2	74516103	74516142	1.0965e-07	0.260495	10	1.5543e-13	1.5543e-13	0.85697	0.59648	Wemics
chr2	74834167	74834250	0.0090083	-0.116593	18	1.277e-08	1.277e-08	0.22964	0.34623	Wemics
chr2	80303462	80303562	0.00026855	0.248346	7	3.8069e-10	3.8069e-10	0.74906	0.50071	Wemics
chr2	88765252	88765306	9.7115e-09	0.315356	7	1.3767e-14	1.3767e-14	0.7677	0.45235	Wemics
chr2	96325515	96325565	0.0013471	0.248117	10	1.9096e-09	1.9096e-09	0.5372	0.28908	Wemics
chr2	98347498	98347535	0.0071283	0.239617	4	1.0105e-08	1.0105e-08	0.69526	0.45564	Wemics
chr2	104843298	104843358	0.0061569	0.265261	11	8.7278e-09	8.7278e-09	0.83237	0.56711	Wemics
chr2	104843687	104843815	3.966e-05	0.260209	22	5.6221e-11	5.6221e-11	0.79405	0.53384	Wemics
chr2	113157187	113157222	0.00067344	-0.203705	16	9.5465e-10	9.5465e-10	0.27373	0.47743	Wemics
chr2	113277111	113277323	0	0.300633	16	0	0	0.794	0.49337	Wemics
chr2	113277609	113277860	0	0.313767	17	0	0	0.78766	0.47389	Wemics
chr2	113499810	113499982	0.0026671	0.179362	8	3.7808e-09	3.7808e-09	0.57471	0.39535	Wemics
chr2	118224171	118224540	5.4181e-07	0.251898	35	7.6805e-13	7.6805e-13	0.66895	0.41705	Wemics
chr2	118853091	118853172	1.8848e-05	0.26744	4	2.6718e-11	2.6718e-11	0.7939	0.52646	Wemics
chr2	118853773	118853809	0	0.347348	8	0	0	0.80498	0.45763	Wemics
chr2	118857591	118857698	0.026437	0.331541	6	3.7476e-08	3.7476e-08	0.61017	0.27862	Wemics
chr2	118858764	118858793	4.7853e-08	0.362297	4	6.7835e-14	6.7835e-14	0.68594	0.32365	Wemics
chr2	118859115	118859704	1.5664e-10	0.28349	23	2.2204e-16	2.2204e-16	0.73519	0.4517	Wemics
chr2	134719142	134719210	0.0006794	-0.104597	19	9.6309e-10	9.6309e-10	0.29341	0.39801	Wemics
chr2	144516042	144516086	2.3212e-05	0.157289	15	3.2905e-11	3.2905e-11	0.60565	0.44836	Wemics
chr2	148875071	148875338	0	-0.198017	27	0	0	0.37247	0.57049	Wemics
chr2	165793735	165793892	0	-0.214263	23	0	0	0.28202	0.49628	Wemics
chr2	170973624	170973644	3.2869e-05	-0.200787	11	4.6594e-11	4.6594e-11	0.17289	0.37368	Wemics
chr2	172090254	172090288	4.1995e-07	0.311242	4	5.953e-13	5.953e-13	0.69875	0.38751	Wemics
chr2	173355358	173355450	0.00042062	-0.160135	12	5.9626e-10	5.9626e-10	0.19588	0.35602	Wemics
chr2	174335748	174335878	0	0.188089	14	0	0	0.677	0.48892	Wemics
chr2	176098710	176098731	2.9898e-05	0.288192	6	4.2383e-11	4.2383e-11	0.73074	0.44255	Wemics
chr2	176114913	176114963	1.2631e-06	0.251975	6	1.7906e-12	1.7906e-12	0.82213	0.57015	Wemics
chr2	176116005	176116110	0	0.347876	12	0	0	0.72642	0.37854	Wemics
chr2	176116326	176116337	0.0026527	0.363357	3	3.7604e-09	3.7604e-09	0.71086	0.3475	Wemics
chr2	176128899	176128916	1.0416e-08	0.287859	6	1.4766e-14	1.4766e-14	0.72054	0.43269	Wemics
chr2	176160558	176160649	0.0074362	0.259549	10	1.0541e-08	1.0541e-08	0.76324	0.50369	Wemics
chr2	176161941	176161997	0.044638	0.281606	4	6.3278e-08	6.3278e-08	0.60969	0.32808	Wemics
chr2	181682673	181682712	0.016228	0.315788	6	2.3004e-08	2.3004e-08	0.68107	0.36528	Wemics
chr2	199462610	199462693	6.1872e-09	0.299693	8	8.7708e-15	8.7708e-15	0.72919	0.42949	Wemics
chr2	215312159	215312575	0	-0.264013	38	0	0	0.30173	0.56574	Wemics
chr2	218398930	218399041	2.8073e-06	-0.109874	21	3.9795e-12	3.9795e-12	0.34961	0.45949	Wemics
chr2	219627533	219627602	0.0071828	-0.169374	32	1.0182e-08	1.0182e-08	0.36202	0.5314	Wemics
chr2	222298957	222299012	0	0.315008	9	0	0	0.80226	0.48725	Wemics
chr2	222311799	222311838	0.0053974	0.249131	6	7.6512e-09	7.6512e-09	0.76242	0.51329	Wemics
chr2	222319454	222319515	0	-0.283127	13	0	0	0.33328	0.61641	Wemics
chr2	229713875	229713903	0.012204	-0.103289	9	1.73e-08	1.73e-08	0.2739	0.37719	Wemics
chr2	229714458	229714641	0	-0.229021	34	0	0	0.34635	0.57537	Wemics
chr2	231925645	231925683	0.014614	-0.156331	12	2.0717e-08	2.0717e-08	0.31029	0.46662	Wemics
chr2	232634572	232634611	0.00066901	0.257667	5	9.4836e-10	9.4836e-10	0.59903	0.34137	Wemics
chr2	234496302	234496383	0.037631	-0.241418	17	5.3344e-08	5.3344e-08	0.37943	0.62084	Wemics
chr2	237487198	237487230	0.0014824	0.106124	12	2.1014e-09	2.1014e-09	0.45064	0.34452	Wemics
chr2	240566763	240566817	8.6519e-07	-0.234814	8	1.2265e-12	1.2265e-12	0.26199	0.49681	Wemics
chr3	14811171	14811245	8.6777e-08	0.299092	13	1.2301e-13	1.2301e-13	0.71476	0.41567	Wemics
chr3	45167671	45167716	4.2497e-05	-0.243924	6	6.0242e-11	6.0242e-11	0.19463	0.43855	Wemics
chr3	50166183	50166235	0	0.381648	6	0	0	0.77723	0.39558	Wemics
chr3	50341074	50341266	5.169e-09	0.254249	15	7.3275e-15	7.3275e-15	0.58412	0.32987	Wemics
chr3	53494622	53494733	0.00097855	-0.142058	49	1.3872e-09	1.3872e-09	0.33668	0.47874	Wemics
chr3	122184504	122184674	0.00072521	0.241077	16	1.028e-09	1.028e-09	0.6205	0.37943	Wemics
chr3	129974849	129974906	0.00083031	0.336838	9	1.177e-09	1.177e-09	0.60693	0.27009	Wemics
chr3	130517043	130517146	0.015649	0.254364	12	2.2183e-08	2.2183e-08	0.74769	0.49332	Wemics
chr3	130517146	130517194	1.1472e-06	0.280602	11	1.6263e-12	1.6263e-12	0.72139	0.44079	Wemics
chr3	137764812	137764824	0.00021407	0.298926	3	3.0345e-10	3.0345e-10	0.65275	0.35382	Wemics
chr3	138939039	138939113	0.0015058	0.27776	10	2.1345e-09	2.1345e-09	0.67824	0.40048	Wemics
chr3	138960644	138960687	1.4181e-05	0.346633	8	2.0103e-11	2.0103e-11	0.7082	0.36157	Wemics
chr3	147392507	147392563	1.6297e-06	0.323409	6	2.3103e-12	2.3103e-12	0.70143	0.37802	Wemics
chr3	147393520	147393581	1.9688e-05	0.39337	3	2.7909e-11	2.7909e-11	0.64833	0.25496	Wemics
chr3	148697801	148697952	0.0017891	0.17178	15	2.5362e-09	2.5362e-09	0.61516	0.44338	Wemics
chr3	151085284	151085712	0	-0.216472	89	0	0	0.3869	0.60337	Wemics
chr3	169658829	169658844	0.032868	0.250911	6	4.6592e-08	4.6592e-08	0.62114	0.37023	Wemics
chr3	169769459	169769910	0	-0.308765	52	0	0	0.29596	0.60473	Wemics
chr3	170908155	170908220	0.011177	-0.120395	15	1.5844e-08	1.5844e-08	0.38929	0.50968	Wemics
chr3	170908561	170908694	0.000141	-0.263511	16	1.9988e-10	1.9988e-10	0.27162	0.53513	Wemics
chr3	181695592	181695633	2.2404e-06	0.129767	8	3.1759e-12	3.1759e-12	0.6342	0.50444	Wemics
chr3	183824786	183824802	0.00044947	-0.17833	7	6.3716e-10	6.3716e-10	0.43159	0.60992	Wemics
chr3	192408211	192408366	7.8319e-10	0.333523	17	1.1102e-15	1.1102e-15	0.72621	0.39268	Wemics
chr4	576468	576513	0.00012028	0.192932	11	1.705e-10	1.705e-10	0.62675	0.43382	Wemics
chr4	6563846	6563881	0.016238	0.148255	8	2.3018e-08	2.3018e-08	0.42549	0.27724	Wemics
chr4	8269964	8269996	0.00079708	0.148232	10	1.1299e-09	1.1299e-09	0.55305	0.40482	Wemics
chr4	11427320	11427349	0	0.311749	8	0	0	0.78932	0.47757	Wemics
chr4	13522629	13522925	2.7974e-06	0.253184	29	3.9655e-12	3.9655e-12	0.75678	0.5036	Wemics
chr4	13531333	13531390	2.7098e-07	0.267522	8	3.8414e-13	3.8414e-13	0.65579	0.38827	Wemics
chr4	44447670	44447727	8.6665e-06	0.29736	8	1.2285e-11	1.2285e-11	0.67698	0.37962	Wemics
chr4	44448166	44448286	0.0096569	0.196134	13	1.3689e-08	1.3689e-08	0.56223	0.3661	Wemics
chr4	56437558	56437714	1.5664e-10	-0.312426	16	2.2204e-16	2.2204e-16	0.35198	0.6644	Wemics
chr4	101790721	101790895	0.048867	0.113937	30	6.9273e-08	6.9273e-08	0.60467	0.49073	Wemics
chr4	110623299	110623308	7.315e-07	0.180415	6	1.0369e-12	1.0369e-12	0.69388	0.51347	Wemics
chr4	110641388	110641444	0.00011619	0.292933	8	1.647e-10	1.647e-10	0.6109	0.31796	Wemics
chr4	112515277	112515336	0.012348	-0.147026	18	1.7505e-08	1.7505e-08	0.33711	0.48413	Wemics
chr4	113979588	113979622	0.0003829	0.120346	10	5.4278e-10	5.4278e-10	0.4935	0.37316	Wemics
chr4	121070920	121070951	0.00041102	0.176472	9	5.8264e-10	5.8264e-10	0.70662	0.53015	Wemics
chr4	121380568	121380610	8.5963e-07	0.20492	9	1.2186e-12	1.2186e-12	0.68422	0.4793	Wemics
chr4	133151999	133152041	3.9127e-06	0.275911	9	5.5465e-12	5.5465e-12	0.74031	0.4644	Wemics
chr4	146655137	146655160	0.0071279	0.154459	11	1.0104e-08	1.0104e-08	0.60797	0.45351	Wemics
chr4	153222516	153222702	0.04425	-0.175956	13	6.2728e-08	6.2728e-08	0.39699	0.57295	Wemics
chr4	154742376	154742833	5.3599e-05	0.267512	30	7.598e-11	7.598e-11	0.77625	0.50874	Wemics
chr4	155376582	155376873	0	-0.235777	44	0	0	0.35811	0.59389	Wemics
chr4	173529583	173529773	0.0040691	0.207674	32	5.7683e-09	5.7683e-09	0.6173	0.40962	Wemics
chr4	185016248	185016362	2.0302e-05	0.272839	10	2.8779e-11	2.8779e-11	0.60073	0.32789	Wemics
chr4	186726545	186726636	0.028881	0.107087	11	4.094e-08	4.094e-08	0.49082	0.38374	Wemics
chr4	186726889	186726925	0.0092111	0.144189	12	1.3057e-08	1.3057e-08	0.56575	0.42156	Wemics
chr5	374035	374083	1.3972e-07	0.136704	18	1.9806e-13	1.9806e-13	0.47962	0.34292	Wemics
chr5	1876576	1876589	0.035872	0.308747	6	5.0851e-08	5.0851e-08	0.60804	0.29929	Wemics
chr5	1876812	1876968	3.7844e-07	0.218563	31	5.3646e-13	5.3646e-13	0.60735	0.38878	Wemics
chr5	1878141	1878209	0	0.29321	8	0	0	0.74641	0.4532	Wemics
chr5	1878486	1878578	1.015e-07	0.362839	6	1.4388e-13	1.4388e-13	0.71452	0.35168	Wemics
chr5	1886194	1886249	0.0039176	0.297493	4	5.5535e-09	5.5535e-09	0.66693	0.36944	Wemics
chr5	3595269	3595542	2.0327e-05	0.1395	34	2.8815e-11	2.8815e-11	0.55944	0.41994	Wemics
chr5	3599307	3599324	0.0023229	0.355517	3	3.2928e-09	3.2928e-09	0.78413	0.42861	Wemics
chr5	3600368	3600388	0.016972	0.280139	4	2.4059e-08	2.4059e-08	0.7805	0.50036	Wemics
chr5	7395304	7395411	1.0965e-09	0.320167	12	1.5543e-15	1.5543e-15	0.71295	0.39278	Wemics
chr5	38467441	38467550	0.015289	0.341311	4	2.1674e-08	2.1674e-08	0.86107	0.51976	Wemics
chr5	42992192	42992291	3.1328e-10	0.158267	12	4.4409e-16	4.4409e-16	0.5717	0.41344	Wemics
chr5	42995097	42995147	0.00034363	0.250595	8	4.8712e-10	4.8712e-10	0.57553	0.32493	Wemics
chr5	42995374	42995426	0.0003958	0.268206	6	5.6107e-10	5.6107e-10	0.66647	0.39826	Wemics
chr5	50440977	50441236	0.0031015	-0.138941	36	4.3966e-09	4.3966e-09	0.31466	0.4536	Wemics
chr5	55226948	55227131	2.4279e-09	-0.224608	22	3.4417e-15	3.4417e-15	0.38476	0.60936	Wemics
chr5	55227468	55227502	1.7729e-05	-0.161996	14	2.5132e-11	2.5132e-11	0.22635	0.38835	Wemics
chr5	55231361	55231492	0.0051513	0.152164	11	7.3023e-09	7.3023e-09	0.58883	0.43666	Wemics
chr5	73299096	73299125	0.0019285	0.152489	8	2.7338e-09	2.7338e-09	0.53901	0.38652	Wemics
chr5	73436632	73436669	0.00089245	0.238784	9	1.2651e-09	1.2651e-09	0.74759	0.50881	Wemics
chr5	76953476	76953535	0.041928	0.351806	3	5.9436e-08	5.9436e-08	0.59292	0.24112	Wemics
chr5	77844843	77844950	2.2359e-05	0.225415	7	3.1696e-11	3.1696e-11	0.68439	0.45898	Wemics
chr5	77851826	77851921	0.012371	0.286511	16	1.7537e-08	1.7537e-08	0.65289	0.36638	Wemics
chr5	90473908	90474008	1.1826e-08	-0.124216	28	1.6764e-14	1.6764e-14	0.25352	0.37773	Wemics
chr5	95621246	95621350	0.0023311	-0.137851	24	3.3045e-09	3.3045e-09	0.422	0.55985	Wemics
chr5	114363296	114363345	0.00040767	0.2804	8	5.779e-10	5.779e-10	0.61421	0.33381	Wemics
chr5	115169891	115170020	0.0013251	-0.164185	33	1.8784e-09	1.8784e-09	0.26672	0.43091	Wemics
chr5	115815851	115815963	0.00016501	0.268784	7	2.3391e-10	2.3391e-10	0.79904	0.53025	Wemics
chr5	115816823	115816907	3.5964e-07	0.30473	17	5.0981e-13	5.0981e-13	0.76081	0.45608	Wemics
chr5	116574723	116574804	7.7968e-06	-0.101359	21	1.1052e-11	1.1052e-11	0.35205	0.45341	Wemics
chr5	134466536	134466815	0.037435	0.148132	14	5.3067e-08	5.3067e-08	0.42032	0.27218	Wemics
chr5	139392469	139392494	0.029398	-0.319001	6	4.1674e-08	4.1674e-08	0.3511	0.6701	Wemics
chr5	139650524	139650582	0	0.147018	19	0	0	0.54689	0.39987	Wemics
chr5	145856419	145856497	1.3183e-05	0.357643	4	1.8688e-11	1.8688e-11	0.74542	0.38778	Wemics
chr5	146878429	146878524	0.013095	0.120766	5	1.8563e-08	1.8563e-08	0.42821	0.30744	Wemics
chr5	149732100	149732145	0	-0.302803	12	0	0	0.20537	0.50817	Wemics
chr5	171315782	171315939	0.031802	0.269324	8	4.5081e-08	4.5081e-08	0.60807	0.33875	Wemics
chr5	171316657	171316712	9.0223e-07	0.271072	8	1.279e-12	1.279e-12	0.70352	0.43245	Wemics
chr5	174751174	174751266	2.8558e-06	0.130797	21	4.0483e-12	4.0483e-12	0.45712	0.32633	Wemics
chr5	175478396	175478437	1.6074e-05	-0.143249	17	2.2786e-11	2.2786e-11	0.22206	0.36531	Wemics
chr5	178995058	178995143	8.5876e-05	0.317349	18	1.2174e-10	1.2174e-10	0.84939	0.53204	Wemics
chr6	392308	392347	0.002317	0.103574	9	3.2846e-09	3.2846e-09	0.60245	0.49887	Wemics
chr6	6003460	6003622	0	0.264739	11	0	0	0.762	0.49726	Wemics
chr6	17280912	17280924	3.0528e-05	0.255408	6	4.3275e-11	4.3275e-11	0.53574	0.28033	Wemics
chr6	20401942	20402013	2.9959e-05	-0.122675	24	4.2468e-11	4.2468e-11	0.2409	0.36357	Wemics
chr6	27815241	27815261	0.014529	0.208034	3	2.0595e-08	2.0595e-08	0.61756	0.40953	Wemics
chr6	27865434	27865487	2.443e-05	-0.107041	12	3.4631e-11	3.4631e-11	0.24921	0.35625	Wemics
chr6	33633528	33633597	8.2916e-07	-0.223632	22	1.1754e-12	1.1754e-12	0.33485	0.55848	Wemics
chr6	36130237	36130356	0	-0.32313	25	0	0	0.3573	0.68043	Wemics
chr6	36285360	36285381	0.00041964	0.356323	4	5.9486e-10	5.9486e-10	0.59993	0.24361	Wemics
chr6	37696885	37696981	0	-0.130575	19	0	0	0.2869	0.41747	Wemics
chr6	37783518	37783673	0.00024683	0.219232	9	3.499e-10	3.499e-10	0.62834	0.4091	Wemics
chr6	39934312	39934584	0.00019554	0.198714	35	2.7719e-10	2.7719e-10	0.5456	0.34689	Wemics
chr6	41371550	41371803	7.8319e-10	0.229743	28	1.1102e-15	1.1102e-15	0.68363	0.45389	Wemics
chr6	41638232	41638257	0	0.150209	11	0	0	0.58314	0.43293	Wemics
chr6	46170792	46170918	0.00059766	-0.154063	14	8.4723e-10	8.4723e-10	0.35741	0.51148	Wemics
chr6	50714626	50714739	3.5757e-06	0.272172	18	5.0688e-12	5.0688e-12	0.67019	0.39802	Wemics
chr6	50715050	50715305	4.776e-05	0.290078	10	6.7703e-11	6.7703e-11	0.76495	0.47487	Wemics
chr6	53349243	53349403	6.513e-05	-0.123304	7	9.2326e-11	9.2326e-11	0.2615	0.3848	Wemics
chr6	57793666	57793700	0.04351	0.330485	4	6.1679e-08	6.1679e-08	0.67813	0.34764	Wemics
chr6	72622337	72622406	0.00035558	-0.169985	24	5.0406e-10	5.0406e-10	0.33393	0.50392	Wemics
chr6	83853921	83853949	1.1412e-05	0.151795	10	1.6177e-11	1.6177e-11	0.55875	0.40696	Wemics
chr6	88165950	88166037	0.0023213	0.102333	9	3.2907e-09	3.2907e-09	0.35878	0.25644	Wemics
chr6	101402341	101402711	4.3797e-05	0.242662	16	6.2085e-11	6.2085e-11	0.6085	0.36584	Wemics
chr6	108168517	108168642	0.00043486	0.215193	16	6.1644e-10	6.1644e-10	0.58693	0.37174	Wemics
chr6	110476282	110476329	0.0065552	0.176984	10	9.2925e-09	9.2925e-09	0.55501	0.37802	Wemics
chr6	148747119	148747211	0.03053	-0.17404	35	4.3278e-08	4.3278e-08	0.33906	0.5131	Wemics
chr6	148747810	148747898	0	-0.199129	28	0	0	0.33523	0.53436	Wemics
chr6	154995418	154995580	0	-0.140099	42	0	0	0.32261	0.46271	Wemics
chr6	157274335	157274440	0.049948	-0.256669	9	7.0804e-08	7.0804e-08	0.36335	0.62002	Wemics
chr6	159169355	159169413	0	-0.1681	20	0	0	0.34767	0.51577	Wemics
chr6	166008615	166008673	0.0052034	0.245562	10	7.3762e-09	7.3762e-09	0.75617	0.51061	Wemics
chr6	166169408	166169475	5.1298e-05	0.317337	5	7.2718e-11	7.2718e-11	0.77862	0.46129	Wemics
chr7	1413050	1413135	0.0024664	-0.218978	16	3.4963e-09	3.4963e-09	0.34542	0.5644	Wemics
chr7	3300803	3301003	0	-0.230342	54	0	0	0.34151	0.57185	Wemics
chr7	20330867	20330990	2.6695e-05	-0.169366	29	3.7842e-11	3.7842e-11	0.36962	0.53899	Wemics
chr7	24573934	24574022	3.1328e-10	-0.233569	25	4.4409e-16	4.4409e-16	0.26626	0.49983	Wemics
chr7	24979411	24979441	0	-0.279047	14	0	0	0.24186	0.5209	Wemics
chr7	26292294	26292324	2.5062e-09	-0.317634	12	3.5527e-15	3.5527e-15	0.36491	0.68255	Wemics
chr7	27156289	27156535	0.0014124	0.29645	23	2.0022e-09	2.0022e-09	0.80681	0.51036	Wemics
chr7	27239533	27239622	1.5664e-10	0.315446	20	2.2204e-16	2.2204e-16	0.73009	0.41464	Wemics
chr7	29566139	29566282	0.0019101	0.297426	8	2.7076e-09	2.7076e-09	0.62943	0.33201	Wemics
chr7	30682335	30682404	9.2028e-05	0.132194	18	1.3046e-10	1.3046e-10	0.54722	0.41503	Wemics
chr7	32298371	32298800	0.00010898	0.150707	49	1.5449e-10	1.5449e-10	0.59963	0.44892	Wemics
chr7	50304033	50304068	3.0269e-05	-0.14883	20	4.2909e-11	4.2909e-11	0.25121	0.40004	Wemics
chr7	71131971	71132244	0.0048471	0.194552	43	6.8711e-09	6.8711e-09	0.65465	0.4601	Wemics
chr7	71133155	71133190	0	0.347157	10	0	0	0.7769	0.42974	Wemics
chr7	72336120	72336290	7.8319e-11	0.297642	24	1.1102e-16	1.1102e-16	0.6669	0.36926	Wemics
chr7	72336634	72336671	0.00076777	0.264269	7	1.0884e-09	1.0884e-09	0.70679	0.44252	Wemics
chr7	72337127	72337241	0.0097	0.26773	12	1.375e-08	1.375e-08	0.56237	0.29464	Wemics
chr7	95596315	95596383	0.0080698	0.152979	13	1.1439e-08	1.1439e-08	0.5987	0.44572	Wemics
chr7	97004089	97004204	0.028995	0.346019	8	4.1103e-08	4.1103e-08	0.68304	0.33702	Wemics
chr7	98401216	98401329	0.0034259	-0.101724	10	4.8564e-09	4.8564e-09	0.29796	0.39969	Wemics
chr7	101817558	101817711	2.9565e-07	-0.146647	28	4.1911e-13	4.1911e-13	0.32723	0.47388	Wemics
chr7	117479530	117479560	0.0072682	0.28375	8	1.0303e-08	1.0303e-08	0.66153	0.37778	Wemics
chr7	122310320	122310403	0	0.251659	10	0	0	0.7223	0.47064	Wemics
chr7	129169328	129169387	0.0030326	0.198137	18	4.2989e-09	4.2989e-09	0.53862	0.34048	Wemics
chr7	129188453	129188470	0.00011994	0.207154	8	1.7003e-10	1.7003e-10	0.45809	0.25094	Wemics
chr7	129785877	129785921	3.8685e-06	0.237908	12	5.4838e-12	5.4838e-12	0.68258	0.44467	Wemics
chr7	149285092	149285115	2.6628e-09	-0.194233	9	3.7748e-15	3.7748e-15	0.27369	0.46792	Wemics
chr7	149422519	149422548	0	-0.167275	18	0	0	0.2368	0.40408	Wemics
chr7	152925865	152925998	0	0.29042	20	0	0	0.67089	0.38047	Wemics
chr7	153886587	153886617	0.011547	0.312185	10	1.6369e-08	1.6369e-08	0.80273	0.49054	Wemics
chr7	155451029	155451062	0.033276	0.265887	10	4.7171e-08	4.7171e-08	0.81401	0.54812	Wemics
chr7	155455098	155455304	0.00089674	0.281056	10	1.2712e-09	1.2712e-09	0.73998	0.45893	Wemics
chr7	155510019	155510156	0.028656	0.333352	4	4.0622e-08	4.0622e-08	0.70971	0.37636	Wemics
chr7	156616417	156616508	0.00086954	0.226149	15	1.2326e-09	1.2326e-09	0.67824	0.45209	Wemics
chr7	157020698	157020733	0.0049389	0.278615	6	7.0012e-09	7.0012e-09	0.67758	0.39896	Wemics
chr7	157693459	157693517	0	0.264028	13	0	0	0.77924	0.51521	Wemics
chr7	157693517	157693674	0.030363	0.256208	19	4.3042e-08	4.3042e-08	0.71948	0.46327	Wemics
chr7	159144404	159144453	0.0027535	0.183687	15	3.9033e-09	3.9033e-09	0.71638	0.53269	Wemics
chr8	17801592	17801629	0.0006296	-0.124748	13	8.9249e-10	8.9249e-10	0.2253	0.35005	Wemics
chr8	22010276	22010732	0.000672	-0.221563	57	9.5261e-10	9.5261e-10	0.36234	0.58391	Wemics
chr8	26045377	26045469	0	0.145875	24	0	0	0.51157	0.3657	Wemics
chr8	26864204	26864232	0.041901	0.296436	6	5.9398e-08	5.9398e-08	0.77597	0.47953	Wemics
chr8	35236025	35236081	7.6447e-07	0.324389	8	1.0837e-12	1.0837e-12	0.81245	0.48806	Wemics
chr8	48556198	48556253	4.2898e-05	0.16617	17	6.081e-11	6.081e-11	0.69191	0.52574	Wemics
chr8	54458028	54458040	0.0047981	0.341486	3	6.8016e-09	6.8016e-09	0.60054	0.25906	Wemics
chr8	54458236	54458277	3.446e-09	0.316792	8	4.885e-15	4.885e-15	0.81	0.49321	Wemics
chr8	54458675	54458810	0.011188	0.319918	12	1.586e-08	1.586e-08	0.7432	0.42328	Wemics
chr8	58411495	58411583	0	-0.222149	26	0	0	0.29745	0.5196	Wemics
chr8	64369727	64369756	0.016201	0.334337	8	2.2966e-08	2.2966e-08	0.63667	0.30234	Wemics
chr8	66962075	66962109	0	0.217395	8	0	0	0.61922	0.40182	Wemics
chr8	66962764	66962836	9.7927e-06	0.119856	13	1.3882e-11	1.3882e-11	0.50153	0.38167	Wemics
chr8	70069667	70069793	2.2712e-09	0.242383	15	3.2196e-15	3.2196e-15	0.83249	0.5901	Wemics
chr8	81732532	81732569	4.6991e-10	-0.214294	8	6.6613e-16	6.6613e-16	0.29644	0.51073	Wemics
chr8	85438315	85438711	0	0.250282	25	0	0	0.76179	0.51151	Wemics
chr8	104223239	104223316	3.2539e-05	0.144097	15	4.6126e-11	4.6126e-11	0.50674	0.36265	Wemics
chr8	131041636	131041794	0.00017796	0.25113	19	2.5227e-10	2.5227e-10	0.73232	0.48119	Wemics
chr8	131042338	131042414	0.0034446	0.320511	14	4.8829e-09	4.8829e-09	0.66732	0.34681	Wemics
chr8	141205887	141206148	1.0965e-09	-0.139987	45	1.5543e-15	1.5543e-15	0.31308	0.45307	Wemics
chr8	141518206	141518226	0.010715	0.213441	10	1.5189e-08	1.5189e-08	0.61012	0.39668	Wemics
chr8	144051480	144051719	0.0038892	0.281998	16	5.5132e-09	5.5132e-09	0.66878	0.38678	Wemics
chr9	214823	215050	8.3018e-09	-0.238275	57	1.1768e-14	1.1768e-14	0.36889	0.60717	Wemics
chr9	215173	215217	9.5076e-06	-0.193159	17	1.3478e-11	1.3478e-11	0.36676	0.55992	Wemics
chr9	969615	969671	0	0.264747	9	0	0	0.82201	0.55726	Wemics
chr9	36739610	36739695	0	0.295726	15	0	0	0.78823	0.4925	Wemics
chr9	36986404	36986473	8.0339e-05	0.197695	7	1.1389e-10	1.1389e-10	0.62411	0.42641	Wemics
chr9	87726341	87726544	5.8994e-06	0.174855	38	8.3628e-12	8.3628e-12	0.44126	0.26641	Wemics
chr9	89497413	89497445	1.8483e-08	-0.230873	12	2.6201e-14	2.6201e-14	0.30172	0.5326	Wemics
chr9	97847828	97847842	5.5137e-08	0.348352	6	7.816e-14	7.816e-14	0.70074	0.35238	Wemics
chr9	98807653	98807745	1.0128e-05	-0.181142	34	1.4357e-11	1.4357e-11	0.36541	0.54655	Wemics
chr9	121736294	121736632	9.1795e-05	0.230274	39	1.3013e-10	1.3013e-10	0.69848	0.46821	Wemics
chr9	123930254	123930295	0	-0.170109	16	0	0	0.2373	0.40741	Wemics
chr9	124017785	124017943	0	0.312912	22	0	0	0.74119	0.42827	Wemics
chr9	127568619	127568683	3.5635e-07	0.126051	18	5.0515e-13	5.0515e-13	0.41516	0.28911	Wemics
chr9	132586929	132586973	0	0.306999	8	0	0	0.7644	0.4574	Wemics
chr9	132587314	132587349	2.1679e-07	0.28414	10	3.0731e-13	3.0731e-13	0.7224	0.43826	Wemics
chr9	137054056	137054084	0.0040378	-0.213115	14	5.7239e-09	5.7239e-09	0.29698	0.51009	Wemics
chr9	137054200	137054305	2.3182e-08	-0.298246	19	3.2863e-14	3.2863e-14	0.36263	0.66088	Wemics
chr9	137070159	137070449	0.045579	-0.146395	66	6.4612e-08	6.4612e-08	0.29846	0.44485	Wemics
chr9	137278310	137278339	4.6159e-06	0.169969	8	6.5433e-12	6.5433e-12	0.58106	0.41109	Wemics
chr9	137423636	137423668	0.019485	-0.186219	9	2.7622e-08	2.7622e-08	0.19799	0.38421	Wemics
chr9	137423690	137423718	5.9585e-07	-0.30151	12	8.4466e-13	8.4466e-13	0.37335	0.67486	Wemics
chr10	8043332	8043364	0	0.255673	8	0	0	0.78976	0.53409	Wemics
chr10	8055950	8056010	0.0075785	0.303239	9	1.0743e-08	1.0743e-08	0.78166	0.47842	Wemics
chr10	15719992	15720028	0	0.32871	11	0	0	0.67008	0.34137	Wemics
chr10	22476357	22476408	1.5664e-09	0.236593	12	2.2204e-15	2.2204e-15	0.67006	0.43347	Wemics
chr10	23173666	23173707	5.8974e-07	0.280554	10	8.36e-13	8.36e-13	0.74378	0.46322	Wemics
chr10	27259195	27259303	3.4542e-05	0.195002	8	4.8965e-11	4.8965e-11	0.67285	0.47785	Wemics
chr10	43408269	43408554	0.00037848	-0.209553	39	5.3651e-10	5.3651e-10	0.32186	0.53141	Wemics
chr10	75234970	75235077	0.0015647	-0.199358	24	2.218e-09	2.218e-09	0.28465	0.48401	Wemics
chr10	79243060	79243447	1.8781e-07	0.172533	57	2.6623e-13	2.6623e-13	0.56289	0.39035	Wemics
chr10	79348079	79348310	6.871e-05	-0.253427	27	9.7401e-11	9.7401e-11	0.23959	0.49301	Wemics
chr10	80132581	80132837	1.2374e-08	0.255359	31	1.7542e-14	1.7542e-14	0.58471	0.32935	Wemics
chr10	86756218	86756273	0	-0.163272	20	0	0	0.27421	0.43748	Wemics
chr10	92240074	92240124	0.003318	-0.323258	8	4.7035e-09	4.7035e-09	0.30274	0.626	Wemics
chr10	92690515	92690612	0.020716	-0.296935	27	2.9366e-08	2.9366e-08	0.3926	0.68954	Wemics
chr10	96513911	96514039	0	-0.162123	25	0	0	0.30751	0.46963	Wemics
chr10	97849970	97850226	0.00039746	-0.117488	51	5.6343e-10	5.6343e-10	0.24029	0.35777	Wemics
chr10	99232434	99232969	0.00024028	0.200761	37	3.4062e-10	3.4062e-10	0.70444	0.50368	Wemics
chr10	101140269	101140385	2.1149e-05	0.28972	19	2.9981e-11	2.9981e-11	0.77358	0.48386	Wemics
chr10	104641505	104641955	0	0.289142	48	0	0	0.61345	0.32431	Wemics
chr10	109456719	109456889	3.4128e-06	0.280114	22	4.8379e-12	4.8379e-12	0.7497	0.46959	Wemics
chr10	110497993	110498199	6.1089e-09	-0.120216	73	8.6597e-15	8.6597e-15	0.32478	0.445	Wemics
chr10	117004871	117004921	0.04544	-0.16153	15	6.4414e-08	6.4414e-08	0.31859	0.48012	Wemics
chr10	117137405	117137444	0.0029941	0.141052	10	4.2443e-09	4.2443e-09	0.54882	0.40777	Wemics
chr10	122113045	122113208	0.0034368	0.179643	13	4.8719e-09	4.8719e-09	0.55739	0.37774	Wemics
chr10	123146364	123146405	4.5817e-07	0.314273	8	6.4948e-13	6.4948e-13	0.71255	0.39828	Wemics
chr10	123891550	123891693	0.017371	0.182945	20	2.4625e-08	2.4625e-08	0.62485	0.4419	Wemics
chr10	124447363	124447403	0.032642	0.292667	12	4.6272e-08	4.6272e-08	0.66593	0.37327	Wemics
chr10	128125925	128126047	1.6683e-06	-0.170091	29	2.3649e-12	2.3649e-12	0.27432	0.44441	Wemics
chr10	133230190	133230232	6.7668e-08	0.211738	15	9.5923e-14	9.5923e-14	0.62645	0.41471	Wemics
chr10	133230731	133230880	0.014659	0.166655	22	2.078e-08	2.078e-08	0.59119	0.42453	Wemics
chr11	726449	726497	1.1194e-05	0.143262	12	1.5869e-11	1.5869e-11	0.62416	0.4809	Wemics
chr11	8594099	8594262	0.011389	-0.171155	34	1.6145e-08	1.6145e-08	0.33512	0.50628	Wemics
chr11	10450735	10450791	0	-0.109171	16	0	0	0.3055	0.41467	Wemics
chr11	14973926	14974009	1.5664e-10	0.220188	12	2.2204e-16	2.2204e-16	0.66786	0.44767	Wemics
chr11	19117104	19117471	0	-0.242706	23	0	0	0.28241	0.52512	Wemics
chr11	19241122	19241211	6.3229e-05	-0.236046	22	8.9632e-11	8.9632e-11	0.14401	0.38005	Wemics
chr11	19714397	19714507	4.9601e-06	0.225161	10	7.0313e-12	7.0313e-12	0.67053	0.44537	Wemics
chr11	31819011	31819152	0.0013241	0.240548	9	1.877e-09	1.877e-09	0.75316	0.51261	Wemics
chr11	32434464	32434524	0.001843	0.266479	6	2.6125e-09	2.6125e-09	0.61948	0.353	Wemics
chr11	32435190	32435380	6.2599e-06	0.213415	19	8.8738e-12	8.8738e-12	0.61243	0.39902	Wemics
chr11	44304808	44304853	0	0.321714	7	0	0	0.7471	0.42539	Wemics
chr11	64007874	64007965	9.9442e-06	0.197896	16	1.4097e-11	1.4097e-11	0.49268	0.29479	Wemics
chr11	64166523	64166588	2.8897e-06	-0.314282	12	4.0963e-12	4.0963e-12	0.37552	0.6898	Wemics
chr11	66857146	66857184	0.00013013	-0.102509	14	1.8447e-10	1.8447e-10	0.2614	0.36391	Wemics
chr11	67303525	67303944	0	0.194254	64	0	0	0.39667	0.20241	Wemics
chr11	68312362	68312382	0.00053046	-0.118986	10	7.5196e-10	7.5196e-10	0.23086	0.34984	Wemics
chr11	69774581	69774683	0.0018782	0.259342	14	2.6625e-09	2.6625e-09	0.57899	0.31965	Wemics
chr11	72244407	72244443	2.471e-07	0.216641	8	3.5028e-13	3.5028e-13	0.56052	0.34388	Wemics
chr11	72590002	72590233	0.021616	-0.268063	13	3.0642e-08	3.0642e-08	0.30957	0.57763	Wemics
chr11	73377169	73377297	0.041414	-0.190534	7	5.8707e-08	5.8707e-08	0.34442	0.53496	Wemics
chr11	88337507	88337616	0	-0.14768	18	0	0	0.24714	0.39482	Wemics
chr11	122984602	122984672	2.1526e-05	0.124807	22	3.0515e-11	3.0515e-11	0.57749	0.45268	Wemics
chr11	129373319	129373434	0.0095117	0.225932	28	1.3483e-08	1.3483e-08	0.7763	0.55037	Wemics
chr11	131911365	131911400	1.1366e-06	0.325932	14	1.6113e-12	1.6113e-12	0.76827	0.44234	Wemics
chr11	133957077	133957173	0.028666	-0.129002	23	4.0636e-08	4.0636e-08	0.29412	0.42312	Wemics
chr12	3200253	3200292	0.042746	-0.288415	10	6.0595e-08	6.0595e-08	0.31769	0.6061	Wemics
chr12	4809439	4809952	0	0.265059	67	0	0	0.69565	0.4306	Wemics
chr12	4810191	4810221	3.9551e-08	0.344634	6	5.6066e-14	5.6066e-14	0.6851	0.34046	Wemics
chr12	5044224	5044277	7.9619e-06	0.277249	8	1.1287e-11	1.1287e-11	0.77011	0.49286	Wemics
chr12	21941247	21941380	0.00010921	0.271517	16	1.5482e-10	1.5482e-10	0.61279	0.34127	Wemics
chr12	45050485	45050795	1.2302e-06	0.189333	52	1.7439e-12	1.7439e-12	0.63571	0.44637	Wemics
chr12	46268891	46269036	0.0006966	-0.20659	30	9.8747e-10	9.8747e-10	0.37846	0.58505	Wemics
chr12	48788696	48788844	0.02177	0.10505	12	3.086e-08	3.086e-08	0.48261	0.37756	Wemics
chr12	49903798	49903879	7.5673e-06	0.187945	13	1.0727e-11	1.0727e-11	0.56216	0.37421	Wemics
chr12	52308594	52308665	0.0059065	-0.118334	20	8.3728e-09	8.3728e-09	0.42399	0.54232	Wemics
chr12	53961332	53961550	0.0078752	0.278475	23	1.1164e-08	1.1164e-08	0.59005	0.31157	Wemics
chr12	53965819	53966121	0.011973	0.244605	16	1.6972e-08	1.6972e-08	0.63245	0.38785	Wemics
chr12	54054049	54054116	9.9508e-05	0.253335	10	1.4106e-10	1.4106e-10	0.78455	0.53122	Wemics
chr12	54054178	54054217	0.011148	0.195283	7	1.5804e-08	1.5804e-08	0.80251	0.60723	Wemics
chr12	57755924	57756059	9.4492e-07	-0.127596	13	1.3395e-12	1.3395e-12	0.32485	0.45244	Wemics
chr12	62191237	62191315	0.0022902	0.294937	15	3.2465e-09	3.2465e-09	0.74779	0.45285	Wemics
chr12	63151002	63151176	0	0.185294	20	0	0	0.67095	0.48566	Wemics
chr12	65729387	65729415	8.8377e-06	0.244481	10	1.2528e-11	1.2528e-11	0.78739	0.5429	Wemics
chr12	66189110	66189141	0.0078713	0.112481	10	1.1158e-08	1.1158e-08	0.4867	0.37422	Wemics
chr12	106585819	106585991	8.7954e-06	0.237335	20	1.2468e-11	1.2468e-11	0.64039	0.40305	Wemics
chr12	114409163	114409239	0.020954	0.319651	11	2.9703e-08	2.9703e-08	0.72638	0.40673	Wemics
chr12	114444038	114444063	4.8793e-05	0.278936	8	6.9168e-11	6.9168e-11	0.74712	0.46818	Wemics
chr12	119989075	119989141	0.033761	-0.150532	25	4.7859e-08	4.7859e-08	0.25776	0.40829	Wemics
chr12	119989256	119989340	0.012746	-0.258427	30	1.8068e-08	1.8068e-08	0.33378	0.5922	Wemics
chr12	119989749	119989917	0.048124	-0.180192	61	6.8218e-08	6.8218e-08	0.34461	0.5248	Wemics
chr12	128266879	128266908	0.019981	0.326792	8	2.8324e-08	2.8324e-08	0.75353	0.42674	Wemics
chr12	129903242	129903277	0.0086579	0.2075	10	1.2273e-08	1.2273e-08	0.62367	0.41617	Wemics
chr12	130161400	130161587	0.017546	0.179853	12	2.4872e-08	2.4872e-08	0.51259	0.33274	Wemics
chr12	130162364	130162460	0.0021956	0.21224	21	3.1124e-09	3.1124e-09	0.54589	0.33365	Wemics
chr12	131828297	131828312	3.8298e-08	-0.218052	9	5.429e-14	5.429e-14	0.31799	0.53604	Wemics
chr12	132506919	132507058	0.0085337	0.352238	11	1.2097e-08	1.2097e-08	0.75164	0.3994	Wemics
chr13	26557698	26557739	0.00017351	-0.124636	20	2.4596e-10	2.4596e-10	0.41617	0.54081	Wemics
chr13	27928628	27928677	0.0028204	0.260119	6	3.9981e-09	3.9981e-09	0.72809	0.46797	Wemics
chr13	27966569	27966602	1.0728e-06	0.26816	7	1.5208e-12	1.5208e-12	0.72189	0.45373	Wemics
chr13	28100202	28100263	0.0022678	0.105382	8	3.2148e-09	3.2148e-09	0.66349	0.55811	Wemics
chr13	29595012	29595233	1.4733e-06	-0.199045	58	2.0884e-12	2.0884e-12	0.34856	0.54761	Wemics
chr13	33016370	33016412	1.3744e-05	-0.121761	11	1.9484e-11	1.9484e-11	0.34997	0.47173	Wemics
chr13	50130382	50130430	9.1633e-09	-0.140998	9	1.299e-14	1.299e-14	0.28345	0.42445	Wemics
chr13	77697672	77697740	6.5083e-08	-0.190182	14	9.226e-14	9.226e-14	0.29821	0.48839	Wemics
chr13	99989835	99989855	1.0399e-05	0.288832	8	1.4741e-11	1.4741e-11	0.67204	0.38321	Wemics
chr13	108495825	108495866	0.0010108	0.26044	14	1.4329e-09	1.4329e-09	0.6535	0.39306	Wemics
chr13	108496552	108496577	0	0.334126	10	0	0	0.7578	0.42368	Wemics
chr13	112056949	112056977	0.0036795	0.315038	9	5.2159e-09	5.2159e-09	0.77599	0.46095	Wemics
chr13	112056986	112057049	0.033961	0.261888	10	4.8142e-08	4.8142e-08	0.78487	0.52298	Wemics
chr14	22887070	22887148	0.0068846	-0.214408	18	9.7594e-09	9.7594e-09	0.36366	0.57806	Wemics
chr14	35533556	35533593	1.2894e-06	-0.159355	12	1.8279e-12	1.8279e-12	0.23234	0.39169	Wemics
chr14	36518013	36518086	0.0046407	0.127103	14	6.5785e-09	6.5785e-09	0.55862	0.43152	Wemics
chr14	36666819	36666895	0.037602	0.277956	13	5.3303e-08	5.3303e-08	0.79811	0.52015	Wemics
chr14	38209202	38209464	0.00023689	0.237765	27	3.3581e-10	3.3581e-10	0.63227	0.39451	Wemics
chr14	38211468	38211558	6.3645e-06	0.308337	15	9.0221e-12	9.0221e-12	0.6844	0.37606	Wemics
chr14	38255667	38256008	0	0.339704	16	0	0	0.79554	0.45583	Wemics
chr14	41606136	41606195	1.9031e-08	0.326325	6	2.6978e-14	2.6978e-14	0.61119	0.28486	Wemics
chr14	47676100	47676139	5.8305e-05	0.243659	12	8.2651e-11	8.2651e-11	0.76803	0.52437	Wemics
chr14	52068310	52068369	0.00069623	0.277135	5	9.8695e-10	9.8695e-10	0.67751	0.40037	Wemics
chr14	52068997	52069152	0	0.263048	37	0	0	0.71075	0.44771	Wemics
chr14	52315012	52315083	0.00033793	0.26172	8	4.7904e-10	4.7904e-10	0.52597	0.26425	Wemics
chr14	55191416	55191599	1.5664e-10	-0.140123	12	2.2204e-16	2.2204e-16	0.31442	0.45454	Wemics
chr14	56795114	56795150	1.1298e-06	0.336634	8	1.6015e-12	1.6015e-12	0.86513	0.5285	Wemics
chr14	56795330	56795460	1.5664e-10	0.303342	12	2.2204e-16	2.2204e-16	0.81541	0.51207	Wemics
chr14	56798089	56798118	1.0918e-05	0.253813	7	1.5477e-11	1.5477e-11	0.80102	0.5472	Wemics
chr14	56804292	56804309	1.6103e-05	0.248396	8	2.2828e-11	2.2828e-11	0.77116	0.52277	Wemics
chr14	56812198	56812212	0.0018459	0.31899	6	2.6166e-09	2.6166e-09	0.8061	0.48711	Wemics
chr14	56816669	56816729	0	0.293952	9	0	0	0.60545	0.3115	Wemics
chr14	56817448	56817602	0	0.324798	17	0	0	0.8029	0.4781	Wemics
chr14	59919637	59919686	0.00060525	0.176318	15	8.5799e-10	8.5799e-10	0.52119	0.34487	Wemics
chr14	60723320	60723423	0	-0.114753	23	0	0	0.37816	0.49291	Wemics
chr14	74240842	74241092	1.9625e-06	0.21576	33	2.782e-12	2.782e-12	0.73352	0.51776	Wemics
chr14	81436498	81436542	1.8858e-05	-0.130291	19	2.6732e-11	2.6732e-11	0.32481	0.4551	Wemics
chr14	95319820	95319875	1.7637e-07	-0.179301	28	2.5002e-13	2.5002e-13	0.30389	0.48319	Wemics
chr14	95877157	95877217	0.0014749	0.285189	13	2.0908e-09	2.0908e-09	0.78234	0.49715	Wemics
chr14	99118239	99118331	0	0.373001	12	0	0	0.73096	0.35796	Wemics
chr14	100214687	100214763	2.4036e-07	-0.220403	12	3.4073e-13	3.4073e-13	0.31028	0.53068	Wemics
chr14	103273496	103273548	0.0067537	0.292306	19	9.5738e-09	9.5738e-09	0.64591	0.3536	Wemics
chr15	26867258	26867734	0.0054431	0.23972	49	7.7159e-09	7.7159e-09	0.68348	0.44376	Wemics
chr15	40594288	40594507	0.00072459	-0.117476	12	1.0272e-09	1.0272e-09	0.2866	0.40408	Wemics
chr15	41495605	41495751	0.00063478	0.232145	13	8.9985e-10	8.9985e-10	0.63466	0.40251	Wemics
chr15	50182583	50182673	6.7862e-06	-0.193492	21	9.6199e-12	9.6199e-12	0.28699	0.48048	Wemics
chr15	52787153	52787244	0.0017344	0.185745	9	2.4586e-09	2.4586e-09	0.67041	0.48467	Wemics
chr15	64824275	64824343	0.0001423	0.203994	17	2.0172e-10	2.0172e-10	0.70799	0.504	Wemics
chr15	67823277	67823303	0.0011542	0.124835	9	1.6362e-09	1.6362e-09	0.55347	0.42863	Wemics
chr15	79310890	79310981	0.0019638	-0.131435	15	2.7839e-09	2.7839e-09	0.23721	0.36864	Wemics
chr15	79311206	79311280	0	-0.140022	23	0	0	0.27141	0.41143	Wemics
chr15	82709663	82709890	0	-0.193858	46	0	0	0.39122	0.58507	Wemics
chr15	89378959	89378987	8.6151e-09	0.290217	8	1.2212e-14	1.2212e-14	0.75946	0.46924	Wemics
chr15	89379127	89379241	0.0027487	0.279997	8	3.8965e-09	3.8965e-09	0.71843	0.43844	Wemics
chr15	90185131	90185338	0	-0.31693	32	0	0	0.28474	0.60167	Wemics
chr15	96330511	96331045	1.2688e-08	0.143567	64	1.7986e-14	1.7986e-14	0.46998	0.32641	Wemics
chr15	100973560	100973594	0	0.238498	10	0	0	0.73325	0.49475	Wemics
chr16	560317	560345	2.0363e-09	0.159229	15	2.8866e-15	2.8866e-15	0.39338	0.23415	Wemics
chr16	1964428	1964490	1.5798e-05	-0.162042	16	2.2394e-11	2.2394e-11	0.34601	0.50806	Wemics
chr16	2033405	2033579	8.5309e-06	0.32915	5	1.2093e-11	1.2093e-11	0.63231	0.30316	Wemics
chr16	2148711	2148856	0.00075908	-0.134362	32	1.076e-09	1.076e-09	0.33047	0.46484	Wemics
chr16	3021468	3021556	2.813e-05	-0.243243	11	3.9877e-11	3.9877e-11	0.28696	0.53021	Wemics
chr16	3183376	3183447	0.028761	0.102309	11	4.077e-08	4.077e-08	0.48151	0.3792	Wemics
chr16	3264370	3264640	0	-0.2327	33	0	0	0.32321	0.55591	Wemics
chr16	14303073	14303169	6.8952e-07	0.10753	13	9.7744e-13	9.7744e-13	0.4216	0.31407	Wemics
chr16	23694815	23694845	6.8717e-07	0.352139	4	9.7411e-13	9.7411e-13	0.80581	0.45367	Wemics
chr16	28623621	28623656	4.5582e-08	-0.260684	12	6.4615e-14	6.4615e-14	0.34891	0.60959	Wemics
chr16	29074941	29074952	0.0017982	0.317812	5	2.5491e-09	2.5491e-09	0.7899	0.47209	Wemics
chr16	29613163	29613210	3.8376e-09	-0.2126	8	5.4401e-15	5.4401e-15	0.28393	0.49653	Wemics
chr16	29613814	29613853	0.041016	-0.123989	5	5.8143e-08	5.8143e-08	0.23338	0.35737	Wemics
chr16	31568899	31568996	1.5442e-05	0.301818	16	2.189e-11	2.189e-11	0.8187	0.51689	Wemics
chr16	49280606	49280673	0.022572	0.261355	8	3.1998e-08	3.1998e-08	0.69463	0.43327	Wemics
chr16	51134540	51134645	0	0.321574	16	0	0	0.73955	0.41797	Wemics
chr16	51153826	51153844	9.5147e-06	0.28825	6	1.3488e-11	1.3488e-11	0.75304	0.46479	Wemics
chr16	56632287	56632325	0.0048077	0.187709	14	6.8152e-09	6.8152e-09	0.57439	0.38668	Wemics
chr16	58516177	58516260	7.362e-09	-0.222055	10	1.0436e-14	1.0436e-14	0.28544	0.50749	Wemics
chr16	68642630	68642783	1.2109e-06	0.264462	28	1.7165e-12	1.7165e-12	0.60062	0.33616	Wemics
chr16	81779201	81779300	1.1413e-05	-0.141254	36	1.6178e-11	1.6178e-11	0.27129	0.41254	Wemics
chr16	85899272	85899321	0.020219	0.150065	14	2.8662e-08	2.8662e-08	0.5526	0.40254	Wemics
chr16	86505755	86505802	0.015861	0.12864	16	2.2485e-08	2.2485e-08	0.51772	0.38908	Wemics
chr16	88634507	88634559	0.00010274	-0.163039	8	1.4564e-10	1.4564e-10	0.34719	0.51023	Wemics
chr16	89702176	89702274	9.6332e-07	-0.255461	14	1.3656e-12	1.3656e-12	0.26443	0.5199	Wemics
chr16	89712014	89712126	0.017864	-0.118825	13	2.5324e-08	2.5324e-08	0.2871	0.40593	Wemics
chr17	3048865	3048953	2.0676e-08	-0.221122	20	2.931e-14	2.931e-14	0.29893	0.52005	Wemics
chr17	3964388	3964444	3.4833e-06	-0.186316	20	4.9378e-12	4.9378e-12	0.31532	0.50163	Wemics
chr17	10198136	10198169	5.0124e-09	0.263361	11	7.1054e-15	7.1054e-15	0.72453	0.46116	Wemics
chr17	14301328	14301555	0	-0.163668	40	0	0	0.28543	0.4491	Wemics
chr17	14302689	14302810	0.00074541	-0.113734	23	1.0567e-09	1.0567e-09	0.27404	0.38777	Wemics
chr17	18158179	18158278	0.0016708	-0.240326	7	2.3685e-09	2.3685e-09	0.26864	0.50896	Wemics
chr17	18634934	18634959	8.8218e-07	0.284442	8	1.2506e-12	1.2506e-12	0.70134	0.4169	Wemics
chr17	20156480	20156563	8.0825e-08	-0.176458	20	1.1458e-13	1.1458e-13	0.26553	0.44198	Wemics
chr17	29617830	29618150	0	-0.317238	46	0	0	0.42986	0.74709	Wemics
chr17	31550308	31550409	0.0018371	-0.195563	22	2.6041e-09	2.6041e-09	0.32291	0.51848	Wemics
chr17	35314102	35314144	6.4171e-05	0.265006	5	9.0967e-11	9.0967e-11	0.85354	0.58853	Wemics
chr17	47851049	47851184	0.028919	-0.116901	32	4.0994e-08	4.0994e-08	0.34467	0.46157	Wemics
chr17	48543202	48543260	6.8607e-08	0.21984	13	9.7256e-14	9.7256e-14	0.61543	0.39559	Wemics
chr17	48582238	48582279	0.0066911	0.159318	7	9.4851e-09	9.4851e-09	0.68567	0.52635	Wemics
chr17	48610756	48610785	1.3551e-05	-0.149443	12	1.921e-11	1.921e-11	0.39739	0.54683	Wemics
chr17	49210611	49210729	1.6903e-06	0.211393	4	2.3961e-12	2.3961e-12	0.74736	0.53597	Wemics
chr17	49439025	49439104	4.471e-05	0.293807	6	6.3379e-11	6.3379e-11	0.70876	0.41496	Wemics
chr17	49963930	49964130	0.0035815	0.28395	14	5.077e-09	5.077e-09	0.71701	0.43306	Wemics
chr17	49968456	49968577	0.041765	-0.138286	17	5.9204e-08	5.9204e-08	0.28827	0.42656	Wemics
chr17	50547270	50547334	0.008554	-0.148123	20	1.2126e-08	1.2126e-08	0.36191	0.51004	Wemics
chr17	51122004	51122082	0.00018811	-0.233665	6	2.6666e-10	2.6666e-10	0.26146	0.49513	Wemics
chr17	56678713	56678810	0.001456	0.202736	7	2.064e-09	2.064e-09	0.57563	0.37289	Wemics
chr17	56834382	56834409	0.01729	-0.174472	10	2.451e-08	2.451e-08	0.29244	0.46691	Wemics
chr17	61400597	61400739	0.00063471	0.122182	18	8.9974e-10	8.9974e-10	0.47224	0.35006	Wemics
chr17	61451924	61452260	6.9844e-05	0.268893	50	9.9008e-11	9.9008e-11	0.74795	0.47905	Wemics
chr17	61454575	61454677	4.4344e-07	0.333313	9	6.2861e-13	6.2861e-13	0.80985	0.47654	Wemics
chr17	75077604	75077846	0.023431	0.209446	50	3.3216e-08	3.3216e-08	0.5542	0.34476	Wemics
chr17	75588026	75588155	0.0067341	0.2249	18	9.546e-09	9.546e-09	0.59821	0.37331	Wemics
chr17	81519491	81519743	0.039043	-0.237308	40	5.5347e-08	5.5347e-08	0.30492	0.54223	Wemics
chr17	82032019	82032054	0.00063772	-0.139364	12	9.0401e-10	9.0401e-10	0.26616	0.40553	Wemics
chr17	82593465	82593560	0.0002924	0.178783	10	4.1449e-10	4.1449e-10	0.45935	0.28056	Wemics
chr17	82735415	82735493	7.8355e-05	0.134902	13	1.1107e-10	1.1107e-10	0.45833	0.32343	Wemics
chr18	657787	658013	0.009325	-0.103546	45	1.3219e-08	1.3219e-08	0.2651	0.36864	Wemics
chr18	3247333	3247380	0.00041876	-0.202926	16	5.9362e-10	5.9362e-10	0.28863	0.49155	Wemics
chr18	12307703	12307770	0.0083832	0.290445	10	1.1884e-08	1.1884e-08	0.50417	0.21372	Wemics
chr18	25349763	25349955	6.7373e-05	0.248157	36	9.5506e-11	9.5506e-11	0.61719	0.36904	Wemics
chr18	47248003	47248054	0.00059829	0.267695	10	8.4812e-10	8.4812e-10	0.68852	0.42082	Wemics
chr18	50195105	50195340	0.00016578	-0.153019	45	2.3501e-10	2.3501e-10	0.28291	0.43593	Wemics
chr18	55321853	55321942	9.385e-07	0.227359	18	1.3304e-12	1.3304e-12	0.58174	0.35438	Wemics
chr18	59272551	59272576	0.029306	0.262787	8	4.1543e-08	4.1543e-08	0.64624	0.38345	Wemics
chr18	69400890	69400907	0.0084381	0.163902	10	1.1962e-08	1.1962e-08	0.48891	0.32501	Wemics
chr18	69401053	69401143	3.5356e-06	0.19496	28	5.012e-12	5.012e-12	0.60276	0.4078	Wemics
chr18	72867875	72867951	1.2218e-08	0.26633	12	1.7319e-14	1.7319e-14	0.81459	0.54826	Wemics
chr18	72868320	72868370	0.0015859	0.278618	13	2.2481e-09	2.2481e-09	0.6941	0.41548	Wemics
chr18	72868864	72868962	0	0.294542	20	0	0	0.75791	0.46336	Wemics
chr18	75455698	75455732	0.0028189	0.233983	12	3.996e-09	3.996e-09	0.56519	0.33121	Wemics
chr19	344912	344954	2.3607e-05	-0.139701	21	3.3464e-11	3.3464e-11	0.30654	0.44624	Wemics
chr19	460803	461014	0.00037419	0.121029	49	5.3045e-10	5.3045e-10	0.49316	0.37213	Wemics
chr19	1478821	1478926	7.8319e-11	-0.172822	8	1.1102e-16	1.1102e-16	0.30019	0.47301	Wemics
chr19	2042022	2042056	3.7458e-06	-0.236585	14	5.3099e-12	5.3099e-12	0.26075	0.49734	Wemics
chr19	2360292	2360332	0.0009346	0.197215	5	1.3249e-09	1.3249e-09	0.67864	0.48142	Wemics
chr19	2614073	2614107	0.0040867	-0.322431	8	5.7932e-09	5.7932e-09	0.25079	0.57322	Wemics
chr19	3785934	3786359	1.9667e-06	0.221704	62	2.788e-12	2.788e-12	0.64377	0.42207	Wemics
chr19	3985261	3985341	3.2856e-06	-0.123919	21	4.6576e-12	4.6576e-12	0.2699	0.39382	Wemics
chr19	4910242	4910273	6.1089e-09	-0.265011	18	8.6597e-15	8.6597e-15	0.31815	0.58316	Wemics
chr19	5828194	5828377	0	-0.222003	34	0	0	0.32389	0.5459	Wemics
chr19	7869439	7869498	0.0004602	-0.144882	14	6.5236e-10	6.5236e-10	0.30336	0.44824	Wemics
chr19	7869520	7869754	0.0012806	-0.211367	39	1.8153e-09	1.8153e-09	0.47493	0.68629	Wemics
chr19	8609688	8609885	3.0367e-05	0.311809	20	4.3048e-11	4.3048e-11	0.75015	0.43834	Wemics
chr19	10602821	10602962	0.0034568	0.147643	10	4.9003e-09	4.9003e-09	0.40739	0.25975	Wemics
chr19	16283554	16283568	2.052e-08	0.379933	6	2.9088e-14	2.9088e-14	0.80544	0.42551	Wemics
chr19	17747763	17747804	0	-0.297547	16	0	0	0.26869	0.56624	Wemics
chr19	18637077	18637111	0.010401	-0.217162	14	1.4744e-08	1.4744e-08	0.22764	0.4448	Wemics
chr19	19628056	19628149	0.0090812	-0.20363	26	1.2873e-08	1.2873e-08	0.35973	0.56336	Wemics
chr19	19628433	19628501	0	-0.197569	22	0	0	0.31739	0.51496	Wemics
chr19	29525196	29525338	3.0742e-05	0.26382	13	4.3579e-11	4.3579e-11	0.55225	0.28843	Wemics
chr19	29526127	29527308	5.2552e-07	0.253253	151	7.4496e-13	7.4496e-13	0.7076	0.45435	Wemics
chr19	30719736	30719785	0.0088423	0.221331	20	1.2535e-08	1.2535e-08	0.51686	0.29553	Wemics
chr19	31348710	31348774	0.0062504	0.262593	14	8.8604e-09	8.8604e-09	0.62175	0.35916	Wemics
chr19	31350660	31351373	5.2329e-05	0.251134	62	7.418e-11	7.418e-11	0.55865	0.30752	Wemics
chr19	31351583	31351638	0	0.316741	16	0	0	0.71323	0.39649	Wemics
chr19	31351669	31351762	0.0016349	0.248027	16	2.3176e-09	2.3176e-09	0.69176	0.44373	Wemics
chr19	36245363	36245391	9.7289e-05	0.296299	5	1.3791e-10	1.3791e-10	0.75647	0.46017	Wemics
chr19	36418224	36418613	0.00024633	0.219414	47	3.4918e-10	3.4918e-10	0.5387	0.31929	Wemics
chr19	38229727	38229820	1.6675e-05	-0.124129	29	2.3638e-11	2.3638e-11	0.42549	0.54962	Wemics
chr19	40226783	40226822	0.0034747	-0.249272	6	4.9256e-09	4.9256e-09	0.46161	0.71089	Wemics
chr19	42216845	42216945	0.0029231	-0.162777	8	4.1436e-09	4.1436e-09	0.16457	0.32735	Wemics
chr19	42250866	42250909	3.5463e-07	0.339377	4	5.0271e-13	5.0271e-13	0.6687	0.32932	Wemics
chr19	42423604	42423769	0.0054613	-0.109845	12	7.7417e-09	7.7417e-09	0.3907	0.50055	Wemics
chr19	43699755	43699794	1.6947e-05	0.204934	10	2.4024e-11	2.4024e-11	0.62122	0.41628	Wemics
chr19	45076392	45076506	9.5467e-05	-0.134638	42	1.3533e-10	1.3533e-10	0.38033	0.51497	Wemics
chr19	45602166	45602209	0.0036547	0.17415	14	5.1808e-09	5.1808e-09	0.52779	0.35364	Wemics
chr19	48321315	48321560	6.5182e-05	-0.144206	29	9.24e-11	9.24e-11	0.29922	0.44342	Wemics
chr19	52369683	52370296	1.5194e-08	0.262172	71	2.1538e-14	2.1538e-14	0.7411	0.47893	Wemics
chr19	52453535	52453551	7.8319e-10	0.355242	6	1.1102e-15	1.1102e-15	0.70833	0.35308	Wemics
chr19	53982475	53982540	0.0020425	0.186715	16	2.8954e-09	2.8954e-09	0.73951	0.55279	Wemics
chr19	53982670	53982719	0.00043913	0.1813	15	6.225e-10	6.225e-10	0.69774	0.51644	Wemics
chr19	55086836	55086857	6.5297e-05	0.277295	10	9.2563e-11	9.2563e-11	0.56762	0.29032	Wemics
chr19	56478170	56478287	1.0338e-07	0.336315	11	1.4655e-13	1.4655e-13	0.60172	0.2654	Wemics
chr19	57682181	57682256	0.026325	-0.165917	18	3.7317e-08	3.7317e-08	0.30396	0.46988	Wemics
chr19	57727378	57727619	0	0.185411	32	0	0	0.63568	0.45026	Wemics
chr19	57849863	57849992	0.030951	-0.100195	10	4.3875e-08	4.3875e-08	0.36178	0.46197	Wemics
chr19	58150410	58150473	0	0.122261	13	0	0	0.57146	0.4492	Wemics
chr19	58150687	58150869	0	0.139598	34	0	0	0.55762	0.41802	Wemics
chr20	3092839	3093113	0	0.167052	33	0	0	0.55007	0.38302	Wemics
chr20	5316336	5317103	0	0.24318	108	0	0	0.65547	0.41229	Wemics
chr20	6770056	6770199	0	0.21332	28	0	0	0.63568	0.42236	Wemics
chr20	20365130	20365146	0.0039628	0.356758	3	5.6176e-09	5.6176e-09	0.71825	0.36149	Wemics
chr20	21521831	21521862	0	0.272456	12	0	0	0.73849	0.46603	Wemics
chr20	21706645	21706680	0.00095703	0.323176	8	1.3567e-09	1.3567e-09	0.56295	0.23977	Wemics
chr20	25083316	25083359	0	0.305368	12	0	0	0.80355	0.49818	Wemics
chr20	25624404	25624502	0.00040941	-0.160821	11	5.8036e-10	5.8036e-10	0.4375	0.59832	Wemics
chr20	38729088	38729181	3.9081e-08	0.294425	14	5.54e-14	5.54e-14	0.71953	0.4251	Wemics
chr20	38806667	38807178	0	0.26139	29	0	0	0.67178	0.41039	Wemics
chr20	43667041	43667175	0.00014778	-0.271701	38	2.0949e-10	2.0949e-10	0.3713	0.64301	Wemics
chr20	48827260	48827423	1.7634e-06	0.16992	16	2.4998e-12	2.4998e-12	0.53249	0.36257	Wemics
chr20	48827874	48827905	2.3105e-05	0.144941	13	3.2753e-11	3.2753e-11	0.46374	0.3188	Wemics
chr20	49982687	49982717	3.5273e-05	-0.190101	11	5.0002e-11	5.0002e-11	0.22325	0.41335	Wemics
chr20	56005466	56005567	1.575e-07	0.261537	11	2.2327e-13	2.2327e-13	0.804	0.54246	Wemics
chr20	62928986	62929183	0.047119	0.217981	18	6.6794e-08	6.6794e-08	0.66971	0.45173	Wemics
chr20	63005008	63005039	0.036151	0.280684	10	5.1247e-08	5.1247e-08	0.71598	0.4353	Wemics
chr20	63254059	63254151	0.018768	0.201079	17	2.6605e-08	2.6605e-08	0.51151	0.31043	Wemics
chr20	63254313	63254351	6.1647e-05	0.282931	10	8.7389e-11	8.7389e-11	0.60602	0.32308	Wemics
chr21	26967783	26967827	0.0007909	0.179876	9	1.1212e-09	1.1212e-09	0.71514	0.53526	Wemics
chr21	34669600	34669721	0.0028278	0.154478	26	4.0086e-09	4.0086e-09	0.56796	0.41348	Wemics
chr21	36693529	36693572	4.1509e-09	0.313312	6	5.8842e-15	5.8842e-15	0.82516	0.51185	Wemics
chr21	36700746	36700757	0.027613	0.177368	6	3.9143e-08	3.9143e-08	0.55176	0.37439	Wemics
chr21	36707417	36707450	8.695e-07	0.312896	6	1.2326e-12	1.2326e-12	0.6497	0.3368	Wemics
chr21	36708208	36708239	0	0.375478	10	0	0	0.82099	0.44551	Wemics
chr21	44817540	44817652	1.0601e-05	-0.110275	24	1.5028e-11	1.5028e-11	0.34779	0.45806	Wemics
chr21	45541922	45541959	0.00048975	-0.277158	14	6.9426e-10	6.9426e-10	0.34372	0.62088	Wemics
chr22	16602137	16602311	8.2391e-08	0.327708	14	1.168e-13	1.168e-13	0.72552	0.39781	Wemics
chr22	19029789	19029837	9.4829e-07	0.194314	9	1.3443e-12	1.3443e-12	0.67837	0.48406	Wemics
chr22	21045818	21045905	2.6331e-07	-0.243033	21	3.7326e-13	3.7326e-13	0.40955	0.65258	Wemics
chr22	27802108	27802230	0.0082992	0.164552	11	1.1765e-08	1.1765e-08	0.45397	0.28942	Wemics
chr22	29071501	29071729	1.958e-08	-0.278854	31	2.7756e-14	2.7756e-14	0.31064	0.5895	Wemics
chr22	38057495	38057558	0.030254	-0.275643	4	4.2887e-08	4.2887e-08	0.36499	0.64064	Wemics
chr22	39685875	39686001	0	0.358044	16	0	0	0.79711	0.43906	Wemics
chr22	41926273	41927067	1.5664e-10	-0.163343	77	2.2204e-16	2.2204e-16	0.35747	0.52082	Wemics
chr22	43342895	43342926	2.0833e-08	0.213101	7	2.9532e-14	2.9532e-14	0.5211	0.308	Wemics
chr22	45006462	45006523	0.00048101	0.272182	8	6.8186e-10	6.8186e-10	0.78809	0.51591	Wemics
chr22	48490288	48490482	4.2606e-06	0.229036	32	6.0397e-12	6.0397e-12	0.56643	0.3374	Wemics
chr22	50529961	50530088	0	-0.20649	38	0	0	0.25556	0.46205	Wemics
chr22	50548556	50548937	0	0.293892	43	0	0	0.8322	0.53831	Wemics

## Sheet: S6
Supplementary TableS6. Information on genes associated with DMRs under different quantification methods.
Gene name	Method	Type	Reference
CAMDA	LAD1	hypo-Up	The Tumorigenic Effect of the High Expression of Ladinin-1 in Lung Adenocarcinoma and Its Potential as a Therapeutic Target. (PMID: 36770773)
CAMDA	MDFI	hypo-Up	Hypermethylation of MDFI promoter with NSCLC is specific for females, non-smokers and people younger than 65. (PMID: 29805634)
CAMDA	PTCRA	hypo-Down	OLIG2 (BHLHB1), a bHLH transcription factor, contributes to leukemogenesis in concert with LMO1. (PMID: 16103065)
CAMDA	SPRED3	hypo-Up
CAMDA	NEFH	hypo-Up	Comprehensive analyses reveal TKI-induced remodeling of the tumor immune microenvironment in EGFR/ALK-positive non-small-cell lung cancer. (PMID: 34345533)
CAMDA	MOV10L1	hypo-Up
CAMDA	KLHDC7B	hypo-Up
CHALM	PRDM16	hyper-Down	Methylation of PRDM2, PRDM5 and PRDM16 genes in lung cancer cells. (PMID: 24966940)
CHALM	CASZ1	hyper-Down	Aberrant Methylation and Differential Expression of SLC2A1, TNS4, GAPDH, ATP8A2, and CASZ1 Are Associated with the Prognosis of Lung Adenocarcinoma. (PMID: 33029490)
CHALM	SFN	hypo-Up	Stratifin Inhibits SCFFBW7 Formation and Blocks Ubiquitination of Oncoproteins during the Course of Lung Adenocarcinogenesis. (PMID: 30728155)
CHALM	KIAA1522	hypo-Up	KIAA1522 is a novel prognostic biomarker in patients with non-small cell lung cancer. (PMID: 27098511)
CHALM	COL8A2	hypo-Up
CHALM	ZC3H12A	hypo-Down	LncRNA LITATS1 suppresses TGF-β-induced EMT and cancer cell plasticity by potentiating TβRI degradation. (PMID: 36994542)
CHALM	LINC01138	hyper-Up	Identification of a prognostic classifier based on EMT-related lncRNAs and the function of LINC01138 in tumor progression for lung adenocarcinoma. (PMID: 36060239)
CHALM	NUP210L	hyper-Up
CHALM	IL6R	hyper-Down	Low expression of IL6R predicts poor prognosis for lung adenocarcinoma. (PMID: 34422969)
CHALM	MEX3A	hyper-Up	Mex3a interacts with LAMA2 to promote lung adenocarcinoma metastasis via PI3K/AKT pathway. (PMID: 32792503)
CHALM	PEAR1	hyper-Down
CHALM	ILDR2	hyper-Down
CHALM	LAD1	hypo-Up	The Tumorigenic Effect of the High Expression of Ladinin-1 in Lung Adenocarcinoma and Its Potential as a Therapeutic Target. (PMID: 36770773)
CHALM	CR1L	hyper-Up
CHALM	CD34	hyper-Down	Increased resistance to apoptosis by bone marrow CD34(+)progenitor cells from tumor-bearing mice. (PMID: 10404079)
CHALM	WNT3A	hypo-Down	Wnt3a increases the metastatic potential of non-small cell lung cancer cells in vitro in part via its upregulation of Notch3. (PMID: 25572698)
CHALM	OBSCN	hypo-Down
CHALM	TRIM58	hyper-Down	TRIM58 Interacts with ZEB1 to Suppress NSCLC Tumor Malignancy by Promoting ZEB1 Protein Degradation via UPP. (PMID: 36644609)
CHALM	HPCAL1	hyper-Down	Hippocalcin-like 1 is a key regulator of LDHA activation that promotes the growth of non-small cell lung carcinoma. (PMID: 35102488)
CHALM	KRTCAP3	hypo-Up
CHALM	LINC01936	hyper-Down	Construction and Analysis of Survival-Associated Competing Endogenous RNA Network in Lung Adenocarcinoma. (PMID: 33628780)
CHALM	LINC02580	hyper-Down
CHALM	MSH6	hypo-Up	Brother of regulator of imprinted sites inhibits cisplatin-induced DNA damage in non-small cell lung cancer. (PMID: 32994814)
CHALM	MEIS1	hyper-Down	Meis1 regulates proliferation of non-small-cell lung cancer cells. (PMID: 24977012)
CHALM	ARHGAP25	hyper-Down	Relationship between the expression of ARHGAP25 and RhoA in non-small cell lung cancer and vasculogenic mimicry. (PMID: 36207695)
CHALM	LBX2	hyper-Up	Identification of LBX2 as a novel causal gene of lung adenocarcinoma. (PMID: 32567804)
CHALM	CYTOR	hyper-Up	Long noncoding RNA CYTOR in cancer: A TCGA data review. (PMID: 29750962)
CHALM	CRACDL	hyper-Down
CHALM	AFF3	hyper-Down	The Underlying Mechanism Involved in Gefitinib Resistance and Corresponding Experiment Validation in Lung Cancer. (PMID: 37205010)
CHALM	SH3RF3	hyper-Down
CHALM	MIR4435-2HG	hyper-Up	LncRNA MIR4435-2HG-mediated upregulation of TGF-β1 promotes migration and proliferation of nonsmall cell lung cancer cells. (PMID: 31875359)
CHALM	LIMS2	hyper-Down
CHALM	ARHGEF4	hyper-Up	Whole-genome DNA methylation and DNA methylation-based biomarkers in lung squamous cell carcinoma. (PMID: 37389184)
CHALM	HOXD3	hyper-Up	Overexpression of homeobox gene HOXD3 induces coordinate expression of metastasis-related genes in human lung cancer cells. (PMID: 11477555)
CHALM	SATB2	hyper-Up	Downregulation of SATB2 is critical for induction of epithelial-to-mesenchymal transition and invasion of NSCLC cells. (PMID: 27393518)
CHALM	TNS1	hyper-Down	miR-31-5p modulates cell progression in lung adenocarcinoma through TNS1/p53 axis. (PMID: 35037949)
CHALM	CSPG5	hyper-Up
CHALM	GATA2	hyper-Down	GATA2 is epigenetically repressed in human and mouse lung tumors and is not requisite for survival of KRAS mutant lung cancer. (PMID: 24807155)
CHALM	EFCC1	hyper-Down	Decreased expression of EFCC1 and its prognostic value in lung adenocarcinoma. (PMID: 31930073)
CHALM	PLXND1	hyper-Down
CHALM	CLDN11	hyper-Down	Chrysin enhances anticancer drug-induced toxicity mediated by the reduction of claudin-1 and 11 expression in a spheroid culture model of lung squamous cell carcinoma cells. (PMID: 31551535)
CHALM	CCDC39	hypo-Up	Primary Ciliary Dyskinesia: Longitudinal Study of Lung Disease by Ultrastructure Defect and Genotype. (PMID: 30067075)
CHALM	MASP1	hyper-Down	A new immune signature for survival prediction and immune checkpoint molecules in non-small cell lung cancer. (PMID: 36793597)
CHALM	LINC02026	hyper-Up
CHALM	TNK2	hyper-Up	HSP90 is necessary for the ACK1-dependent phosphorylation of STAT1 and STAT3. (PMID: 28739485)
CHALM	LINC00885	hypo-Up
CHALM	SEL1L3	hyper-Up	Tissue Proteogenomic Landscape Reveals the Role of Uncharacterized SEL1L3 in Progression and Immunotherapy Response in Lung Adenocarcinoma. (PMID: 36349894)
CHALM	APBB2	hyper-Down	miR‑205‑3p promotes lung cancer progression by targeting APBB2. (PMID: 34165160)
CHALM	NOCT	hyper-Down
CHALM	IRX2	hyper-Down	Signatures of malignant cells and novel therapeutic targets revealed by single-cell sequencing in lung adenocarcinoma. (PMID: 35102706)
CHALM	PROB1	hyper-Up
CHALM	SYNPO	hyper-Down	Early growth response 4 is involved in cell proliferation of small cell lung cancer through transcriptional activation of its downstream genes. (PMID: 25411851)
CHALM	AL034346.1	hyper-Down
CHALM	FOXF2	hyper-Down	FOXF2 aggravates the progression of non-small cell lung cancer through targeting lncRNA H19 to downregulate PTEN. (PMID: 31858547)
CHALM	LNC-LBCS	hyper-Down
CHALM	ANKS1A	hyper-Down	Odin (ANKS1A) modulates EGF receptor recycling and stability. (PMID: 23825523)
CHALM	TNFAIP3	hyper-Down	miR-605-5p promotes invasion and proliferation by targeting TNFAIP3 in non-small-cell lung cancer. (PMID: 31452243)
CHALM	DNAAF5	hyper-Up
CHALM	TTYH3	hyper-Up
CHALM	SDK1	hyper-Up	SDK1-ALK Fusion in a Lung Adenocarcinoma Patient With Excellent Response to ALK Inhibitor Treatment: A Case Report. (PMID: 35311071)
CHALM	HOXA2	hyper-Down	LncRNA-LINC00472 suppresses the malignant progression of non-small cell lung cancer via modulation of the miRNA-1275/Homeobox A2 axis. (PMID: 37665081)
CHALM	AQP1	hyper-Down	Aquaporin 1 Is an Independent Marker of Poor Prognosis in Lung Adenocarcinoma. (PMID: 27271108)
CHALM	GALNT17	hyper-Down
CHALM	HIP1	hyper-Down	Huntingtin-Interacting Protein-1 Is an Early-Stage Prognostic Biomarker of Lung Adenocarcinoma and Suppresses Metastasis via Akt-mediated Epithelial-Mesenchymal Transition. (PMID: 26595459)
CHALM	AC009403.2	hyper-Up
CHALM	PTPRN2	hyper-Down	Identification of a panel of sensitive and specific DNA methylation markers for squamous cell lung cancer. (PMID: 18616821)
CHALM	PEBP4	hyper-Down	Downregulation of PEBP4, a target of miR-34a, sensitizes drug-resistant lung cancer cells. (PMID: 25038915)
CHALM	RAB11FIP1	hypo-Down	RAB11FIP1: An Indicator for Tumor Immune Microenvironment and Prognosis of Lung Adenocarcinoma from a Comprehensive Analysis of Bioinformatics. (PMID: 34764984)
CHALM	SOX17	hyper-Down	SOX17 promoter methylation in plasma circulating tumor DNA of patients with non-small cell lung cancer. (PMID: 26741346)
CHALM	TG	hyper-Up	Novel application of the traditional lipid ratios as strong risk predictors of nonsmall-cell lung cancer risk in a Chinese population
CHALM	DENND3	hyper-Down	Identification of cancer stemness and M2 macrophage-associated biomarkers in lung adenocarcinoma. (PMID: 37662825)
CHALM	LY6K	hypo-Up	MiRNA-500a-3p inhibits cell proliferation and invasion by targeting lymphocyte antigen 6 complex locus K (LY6K) in human non-small cell lung cancer. (PMID: 30249107)
CHALM	RHPN1	hypo-Up	Screening of important lncRNAs associated with the prognosis of lung adenocarcinoma, based on integrated bioinformatics analysis. (PMID: 30896819)
CHALM	RGS3	hyper-Down	Elevated microRNA-25 inhibits cell apoptosis in lung cancer by targeting RGS3. (PMID: 26416661)
CHALM	NIBAN2	hyper-Down
CHALM	ENG	hyper-Down	Reduced tumor growth and angiogenesis in endoglin-haploinsufficient mice. (PMID: 17108712)
CHALM	NACC2	hyper-Down
CHALM	C9orf163	hypo-Up
CHALM	EXD3	hypo-Down
CHALM	GATA3	hyper-Down	Simultaneous expression of TTF1 and GATA3 in a lung biopsy sample: confusion in diagnostic pathology. (PMID: 31934211)
CHALM	ITGA8	hyper-Down	LINC01798/miR-17-5p axis regulates ITGA8 and causes changes in tumor microenvironment and stemness in lung adenocarcinoma. (PMID: 36911684)
CHALM	CDH23	hyper-Down	The strong propensity of Cadherin-23 for aggregation inhibits cell migration. (PMID: 30747484)
CHALM	ZNF503	hyper-Down	LncRNA TTN-AS1 Promotes Progression of Non-Small Cell Lung Cancer via Regulating miR-491-5p/ZNF503 Axis. (PMID: 32669856)
CHALM	GRK5	hyper-Down	GRK5 functions as an oncogenic factor in non-small-cell lung cancer. (PMID: 29463786)
CHALM	INPP5A	hyper-Down	Creation of a Prognostic Risk Prediction Model for Lung Adenocarcinoma Based on Gene Expression, Methylation, and Clinical Characteristics. (PMID: 33021972)
CHALM	TSPAN4	hypo-Down	Circular RNA circ-TSPAN4 promotes lung adenocarcinoma metastasis by upregulating ZEB1 via sponging miR-665. (PMID: 31573758)
CHALM	CD81	hyper-Down	Circulating CD81-expressing extracellular vesicles as biomarkers of response for immune-checkpoint inhibitors in advanced NSCLC
CHALM	TIGD3	hyper-Up	Characterization of a prognostic model for lung squamous cell carcinoma based on eight stemness index-related genes. (PMID: 35676660)
CHALM	OVOL1	hypo-Up	TRIM58/cg26157385 methylation is associated with eight prognostic genes in lung squamous cell carcinoma. (PMID: 29749538)
CHALM	EFEMP2	hyper-Down	EFEMP2 Suppresses the Invasion of Lung Cancer Cells by Inhibiting Epithelial-Mesenchymal Transition (EMT) and Down-Regulating MMPs. (PMID: 32110039)
CHALM	AP001107.9	hyper-Down
CHALM	MYEOV	hyper-Up	High expression of MYEOV reflects poor prognosis in non-small cell lung cancer. (PMID: 33278551)
CHALM	SHANK2	hyper-Down	Subtype-specific roles of phospholipase C-β via differential interactions with PDZ domain proteins. (PMID: 21035486)
CHALM	ZBTB16	hyper-Down	Analysis of genomic and transcriptomic variations as prognostic signature for lung adenocarcinoma. (PMID: 32998690)
CHALM	ETS1	hyper-Down	MiRNA-300 suppresses proliferation, migration and invasion of non-small cell lung cancer via targeting ETS1. (PMID: 31858551)
CHALM	JAM3	hyper-Down	Junctional adhesion molecule 3 is a potential therapeutic target for small cell lung carcinoma. (PMID: 36990421)
CHALM	IFFO1	hyper-Down	Genome-wide analysis of DNA methylation and their associations with long noncoding RNA/mRNA expression in non-small-cell lung cancer. (PMID: 28111977)
CHALM	PHB2	hypo-Up	PHB2 promotes tumorigenesis via RACK1 in non-small cell lung cancer. (PMID: 33537079)
CHALM	ACVRL1	hyper-Down	Hsa_circ_0129047 regulates the miR-375/ACVRL1 axis to attenuate the progression of lung adenocarcinoma. (PMID: 35908770)
CHALM	KRT86	hyper-Up
CHALM	NEMP1	hypo-Up
CHALM	NXPH4	hyper-Up	A novel EZH2/NXPH4/CDKN2A axis is involved in regulating the proliferation and migration of non-small cell lung cancer cells. (PMID: 34919637)
CHALM	AC025164.1	hypo-Up
CHALM	ACACB	hypo-Down	Hypothalamic-pituitary-adrenal axis activation and glucocorticoid-responsive gene expression in skeletal muscle and liver of Apc mice. (PMID: 35277933)
CHALM	TBX3	hyper-Down	T-box 3 overexpression is associated with poor prognosis of non-small cell lung cancer. (PMID: 28521440)
CHALM	PXN	hyper-Down	Phosphorylation of paxillin confers cisplatin resistance in non-small cell lung cancer via activating ERK-mediated Bcl-2 expression
CHALM	PITPNM2	hyper-Down
CHALM	LRCOL1	hyper-Down
CHALM	AL132857.1	hyper-Up
CHALM	PAX9	hyper-Up	Characterizing the developmental pathways TTF-1, NKX2-8, and PAX9 in lung cancer
CHALM	CLEC14A	hyper-Down	Methylation of CLEC14A is associated with its expression and lung adenocarcinoma progression. (PMID: 30191970)
CHALM	PTGDR	hyper-Down	A Panel of Novel Detection and Prognostic Methylated DNA Markers in Primary Non-Small Cell Lung Cancer and Serum DNA. (PMID: 28855354)
CHALM	XRCC3	hyper-Up	Polymorphisms of the DNA repair genes XRCC1 and XRCC3 and risk of lung and colorectal cancer: a case-control study in a Southern Italian population. (PMID: 19031937)
CHALM	ADSS1	hyper-Up	Adenylosuccinate synthetase 1 gene is a novel target of deletion in lung adenocarcinoma. (PMID: 19603421)
CHALM	CRIP2	hypo-Down	Prognosis biomarker and potential therapeutic target CRIP2 associated with radiosensitivity in NSCLC cells. (PMID: 34773852)
CHALM	MEIS2	hyper-Down	Distinctive gene expression of human lung adenocarcinomas carrying LKB1 mutations. (PMID: 15077168)
CHALM	SMAD6	hyper-Down	SMAD6 contributes to patient survival in non-small cell lung cancer and its knockdown reestablishes TGF-beta homeostasis in lung cancer cells. (PMID: 19047146)
CHALM	DRAIC	hyper-Up	LncRNA DRAIC regulates the proliferation, apoptosis, migration and invasion of lung adenocarcinoma cells by targeting let-7i-5p]. (PMID: 37355465)
CHALM	ADAMTS7	hyper-Down
CHALM	SNRNP25	hypo-Up
CHALM	RHBDL1	hypo-Up
CHALM	UNKL	hypo-Up
CHALM	TELO2	hyper-Up	TTI1 promotes non-small-cell lung cancer progression by regulating the mTOR signaling pathway. (PMID: 36403197)
CHALM	SLC9A3R2	hyper-Down	Genome-Wide Plasma Cell-Free DNA Methylation Profiling Identifies Potential Biomarkers for Lung Cancer. (PMID: 30867848)
CHALM	AC004034.1	hypo-Up
CHALM	EMP2	hyper-Down	Epithelial Membrane Protein 2 Suppresses Non-Small Cell Lung Cancer Cell Growth by Inhibition of MAPK Pathway. (PMID: 33799364)
CHALM	ERN2	hyper-Up	EEF1A2 and ERN2 could potentially discriminate metastatic status of mediastinal lymph node in lung adenocarcinomas harboring EGFR 19Del/L858R mutations. (PMID: 32881299)
CHALM	MAPK3	hyper-Down	Study on the material basis and action mechanisms of sophora davidii (Franch.) skeels flower extract in the treatment of non-small cell lung cancer. (PMID: 37400006)
CHALM	N4BP1	hyper-Down	Extracellular vesicles derived from lung cancer cells promote the progression of lung cancer by delivering miR-151a-5p. (PMID: 36828167)
CHALM	ADGRG1	hypo-Up
CHALM	AC074143.1	hyper-Up
CHALM	FOXF1	hyper-Down	Epigenetic activation of FOXF1 confers cancer stem cell properties to cisplatin‑resistant non‑small cell lung cancer. (PMID: 32319573)
CHALM	NXN	hyper-Down
CHALM	GUCY2D	hyper-Up
CHALM	ARHGEF15	hyper-Down
CHALM	CACNG4	hyper-Down
CHALM	LINC00511	hyper-Up	LncRNA LINC00511 promotes COL1A1-mediated proliferation and metastasis by sponging miR-126-5p/miR-218-5p in lung adenocarcinoma. (PMID: 35842617)
CHALM	LINC00511	hypo-Up	LncRNA LINC00511 promotes COL1A1-mediated proliferation and metastasis by sponging miR-126-5p/miR-218-5p in lung adenocarcinoma. (PMID: 35842617)
CHALM	PRCD	hyper-Down
CHALM	SEPTIN9	hyper-Up	A detection panel of novel methylated DNA markers for malignant pleural effusion. (PMID: 36176402)
CHALM	TBC1D16	hyper-Up	Identification and Characterization of Extrachromosomal Circular DNA in Plasma of Lung Adenocarcinoma Patients. (PMID: 35592538)
CHALM	CARD14	hypo-Up	A new risk model for CSTA, FAM83A, and MYCT1 predicts poor prognosis and is related to immune infiltration in lung squamous cell carcinoma. (PMID: 36505278)
CHALM	TSPAN10	hyper-Up
CHALM	DUS1L	hypo-Up
CHALM	SLC16A3	hypo-Up	Lactate Transporter SLC16A3 (MCT4) as an Onco-Immunological Biomarker Associating Tumor Microenvironment and Immune Responses in Lung Cancer. (PMID: 35509603)
CHALM	PIEZO2	hyper-Down	Loss of stretch-activated channels, PIEZOs, accelerates non-small cell lung cancer progression and cell migration. (PMID: 30745454)
CHALM	GATA6	hyper-Down	Long non-coding RNA GATA6-AS1 upregulates GATA6 to regulate the biological behaviors of lung adenocarcinoma cells. (PMID: 33992085)
CHALM	PALM	hyper-Down
CHALM	MIDN	hyper-Down
CHALM	GNG7	hypo-Down	Comprehensive analysis to identify GNG7 as a prognostic biomarker in lung adenocarcinoma correlating with immune infiltrates. (PMID: 36159963)
CHALM	GNA11	hyper-Down	Integrative analysis of DNA methylomes reveals novel cell-free biomarkers in lung adenocarcinoma. (PMID: 37396036)
CHALM	NFIC	hyper-Down	Transcription factor NFIC functions as a tumor suppressor in lung squamous cell carcinoma progression by modulating lncRNA CASC2. (PMID: 34985387)
CHALM	KANK3	hypo-Down	KANK3 mediates the p38 MAPK pathway to regulate the proliferation and invasion of lung adenocarcinoma cells. (PMID: 36463587)
CHALM	KANK2	hyper-Down	Genome-wide identification of transcription factors that are critical to non-small cell lung cancer. (PMID: 30031117)
CHALM	DOCK6	hyper-Down
CHALM	NFIX	hyper-Down	NFIX as a Master Regulator for Lung Cancer Progression. (PMID: 28871224)
CHALM	COX7A1	hyper-Down	COX7A1 suppresses the viability of human non-small cell lung cancer cells via regulating autophagy. (PMID: 31663688)
CHALM	BCL3	hyper-Down	Variant of BCL3 gene is strongly associated with five-year survival of non-small-cell lung cancer patients. (PMID: 26122346)
CHALM	GRIN2D	hyper-Up	GRIN2D knockdown suppresses the progression of lung adenocarcinoma by regulating the E2F signalling pathway. (PMID: 37084840)
CHALM	ZSCAN18	hyper-Down
CHALM	HSPA12B	hypo-Down	HSPA12B overexpression induces cisplatin resistance in non-small-cell lung cancer by regulating the PI3K/Akt/NF-κB signaling pathway. (PMID: 29556279)
CHALM	JAG1	hyper-Up	JAG1 Is Associated with Poor Survival through Inducing Metastasis in Lung Cancer. (PMID: 26930648)
CHALM	MACROD2	hypo-Down
CHALM	ADA	hypo-Up	Abnormal spontaneous rosette formation and rosette inhibition in lung carcinoma. (PMID: 1078715)
CHALM	RIPOR3	hyper-Down
CHALM	PHACTR3	hypo-Down	Association of Overexpressed MYC Gene with Altered PHACTR3 and E2F4 Genes Contributes to Non-small Cell Lung Carcinoma Pathogenesis. (PMID: 30867647)
CHALM	ADARB1	hyper-Down	Function of low ADARB1 expression in lung adenocarcinoma. (PMID: 31491024)
CHALM	AP000553.5	hypo-Up
CHALM	KIAA1671	hyper-Up	Bioinformatics construction and experimental validation of a cuproptosis-related lncRNA prognostic model in lung adenocarcinoma for immunotherapy response prediction. (PMID: 36774446)
CHALM	SLC35E4	hypo-Up
CHALM	TMPRSS6	hypo-Up	Transcriptomic Mapping of Non-Small Cell Lung Cancer K-RAS p.G12C Mutated Tumors: Identification of Surfaceome Targets and Immunologic Correlates. (PMID: 35178045)
CHALM	CACNA1I	hyper-Up
CHALM	CYB5R3	hyper-Down
CHALM	MIRLET7BHG	hyper-Down	Genome-wide Gene-Asbestos Exposure Interaction Association Study Identifies a Common Susceptibility Variant on 22q13.31 Associated with Lung Cancer Risk. (PMID: 26199339)
CHALM	CELSR1	hypo-Up	MiR-629-5p promotes the invasion of lung adenocarcinoma via increasing both tumor cell invasion and endothelial cell permeability. (PMID: 32108166)
CHALM	MOV10L1	hypo-Up
Meanm	PRDM16-DT	hyper-Down
Meanm	PRDM16	hyper-Down	Methylation of PRDM2, PRDM5 and PRDM16 genes in lung cancer cells. (PMID: 24966940)
Meanm	CASZ1	hyper-Down	Aberrant Methylation and Differential Expression of SLC2A1, TNS4, GAPDH, ATP8A2, and CASZ1 Are Associated with the Prognosis of Lung Adenocarcinoma. (PMID: 33029490)
Meanm	ALPL	hyper-Down	Alkaline phosphatase downregulation promotes lung adenocarcinoma metastasis via the c-Myc/RhoA axis. (PMID: 33858415)
Meanm	SFN	hypo-Up	Stratifin Inhibits SCFFBW7 Formation and Blocks Ubiquitination of Oncoproteins during the Course of Lung Adenocarcinogenesis. (PMID: 30728155)
Meanm	ZC3H12A	hypo-Down	LncRNA LITATS1 suppresses TGF-β-induced EMT and cancer cell plasticity by potentiating TβRI degradation. (PMID: 36994542)
Meanm	FOXD2-AS1	hyper-Up	lncRNA FOXD2-AS1 confers cisplatin resistance of non-small-cell lung cancer via regulation of miR185-5p-SIX1 axis. (PMID: 31534348)
Meanm	FOXD2	hyper-Up	LncRNA FOXD2-AS1 Increased Proliferation and Invasion of Lung Adenocarcinoma via Cell-Cycle Regulation. (PMID: 36761100)
Meanm	TTC22	hyper-Up
Meanm	GSTM5	hyper-Down	Aberrant expression of GSTM5 in lung adenocarcinoma is associated with DNA hypermethylation and poor prognosis. (PMID: 35729618)
Meanm	MEX3A	hyper-Up	Mex3a interacts with LAMA2 to promote lung adenocarcinoma metastasis via PI3K/AKT pathway. (PMID: 32792503)
Meanm	PEAR1	hyper-Down
Meanm	HLX	hyper-Down
Meanm	WNT3A	hypo-Down	Wnt3a increases the metastatic potential of non-small cell lung cancer cells in vitro in part via its upregulation of Notch3. (PMID: 25572698)
Meanm	OBSCN	hypo-Down
Meanm	HPCAL1	hyper-Down	Hippocalcin-like 1 is a key regulator of LDHA activation that promotes the growth of non-small cell lung carcinoma. (PMID: 35102488)
Meanm	GREB1	hyper-Up	Identification of Mutations Related to Cisplatin-Resistance and Prognosis of Patients With Lung Adenocarcinoma. (PMID: 33192515)
Meanm	MSH6	hypo-Up	Brother of regulator of imprinted sites inhibits cisplatin-induced DNA damage in non-small cell lung cancer. (PMID: 32994814)
Meanm	BCL11A	hyper-Up	long noncoding RNA DSCAM-AS1 functions as an oncogene in non-small cell lung cancer by targeting BCL11A. (PMID: 30779076)
Meanm	MEIS1	hyper-Down	Meis1 regulates proliferation of non-small-cell lung cancer cells. (PMID: 24977012)
Meanm	VAX2	hyper-Up
Meanm	LBX2	hyper-Up	Novel long non-coding RNA LBX2-AS1 indicates poor prognosis and promotes cell proliferation and metastasis through Notch signaling in non-small cell lung cancer. (PMID: 31539129)
Meanm	CYTOR	hyper-Up	Long noncoding RNA CYTOR in cancer: A TCGA data review. (PMID: 29750962)
Meanm	CRACDL	hyper-Down
Meanm	MIR4435-2HG	hyper-Up	LncRNA MIR4435-2HG-mediated upregulation of TGF-β1 promotes migration and proliferation of nonsmall cell lung cancer cells. (PMID: 31875359)
Meanm	ARHGEF4	hyper-Up	Whole-genome DNA methylation and DNA methylation-based biomarkers in lung squamous cell carcinoma. (PMID: 37389184)
Meanm	GATA2-AS1	hyper-Down	A MYC target long non-coding RNA GATA2-AS1 regulates non-small cell lung cancer growth. (PMID: 31607132)
Meanm	EFCC1	hyper-Down	Decreased expression of EFCC1 and its prognostic value in lung adenocarcinoma. (PMID: 31930073)
Meanm	PLXND1	hyper-Down
Meanm	TRIM59	hyper-Up	TRIM59 as a novel molecular biomarker to predict the prognosis of patients with NSCLC. (PMID: 31966070)
Meanm	CCDC39	hypo-Up	The relationship between LncRNAs and lung adenocarcinoma as well as their ceRNA network. (PMID: 33896828)
Meanm	TNK2	hyper-Up	HSP90 is necessary for the ACK1-dependent phosphorylation of STAT1 and STAT3. (PMID: 28739485)
Meanm	LINC00885	hypo-Up
Meanm	FYTTD1	hypo-Up
Meanm	APBB2	hyper-Down	miR‑205‑3p promotes lung cancer progression by targeting APBB2. (PMID: 34165160)
Meanm	NOCT	hyper-Down
Meanm	PLCXD3	hypo-Down
Meanm	NLN	hyper-Up	Association between number of dissected lymph nodes and survival in stage IA non-small cell lung cancer: a propensity score matching analysis. (PMID: 33287841)
Meanm	PROB1	hyper-Up
Meanm	SYNPO	hyper-Down	Early growth response 4 is involved in cell proliferation of small cell lung cancer through transcriptional activation of its downstream genes. (PMID: 25411851)
Meanm	NEDD9	hyper-Down	Overexpression of NEDD9 is associated with altered expression of E-Cadherin, β-Catenin and N-Cadherin and predictive of poor prognosis in non-small cell lung cancer. (PMID: 23086683)
Meanm	H3C6	hyper-Up
Meanm	ANKS1A	hyper-Down	Prognostic implications of genetic variants in advanced non-small cell lung cancer: a genome-wide association study. (PMID: 23144319)
Meanm	TNFAIP3	hyper-Down	miR-605-5p promotes invasion and proliferation by targeting TNFAIP3 in non-small-cell lung cancer. (PMID: 31452243)
Meanm	DNAAF5	hyper-Up
Meanm	MAFK	hyper-Down	RNA-binding motif protein 47 inhibits Nrf2 activity to suppress tumor growth in lung adenocarcinoma. (PMID: 26923328)
Meanm	SDK1	hyper-Up	SDK1-ALK Fusion in a Lung Adenocarcinoma Patient With Excellent Response to ALK Inhibitor Treatment: A Case Report. (PMID: 35311071)
Meanm	AC005082.1	hyper-Up
Meanm	AQP1	hyper-Down	Aquaporin 1 Is an Independent Marker of Poor Prognosis in Lung Adenocarcinoma. (PMID: 27271108)
Meanm	PDE1C	hyper-Down
Meanm	HIP1	hyper-Down	Huntingtin-Interacting Protein-1 Is an Early-Stage Prognostic Biomarker of Lung Adenocarcinoma and Suppresses Metastasis via Akt-mediated Epithelial-Mesenchymal Transition. (PMID: 26595459)
Meanm	PEBP4	hyper-Down	The expression of PEBP4 protein in lung squamous cell carcinoma. (PMID: 21887552)
Meanm	ENPP2	hyper-Down	ENPP2 Methylation in Health and Cancer. (PMID: 34769391)
Meanm	TG	hyper-Up	Novel application of the traditional lipid ratios as strong risk predictors of nonsmall-cell lung cancer risk in a Chinese population
Meanm	NDRG1	hyper-Up	The metastasis suppressor, N-myc downstream regulated gene 1 (NDRG1), upregulates p21 via p53-independent mechanisms. (PMID: 21398495)
Meanm	CDKN2A	hyper-Up	Association of CDKN2A(p16)/CDKN2B(p15) alterations and homozygous chromosome arm 9p deletions in human lung carcinoma. (PMID: 9624535)
Meanm	APTX	hyper-Up	Identification of a small molecule inhibitor of the human DNA repair enzyme polynucleotide kinase/phosphatase. (PMID: 19773431)
Meanm	EXOSC3	hyper-Up	Identification of Hub Genes of Lung Adenocarcinoma Based on Weighted Gene Co-Expression Network in Chinese Population. (PMID: 36032660)
Meanm	RGS3	hyper-Down	Elevated microRNA-25 inhibits cell apoptosis in lung cancer by targeting RGS3. (PMID: 26416661)
Meanm	MVB12B	hyper-Down
Meanm	ENG	hyper-Down	Reduced tumor growth and angiogenesis in endoglin-haploinsufficient mice. (PMID: 17108712)
Meanm	NACC2	hyper-Down
Meanm	EXD3	hyper-Down
Meanm	FRMD4A	hyper-Down	FRMD4A/RET: A Novel RET Oncogenic Fusion Variant in Non-Small Cell Lung Carcinoma. (PMID: 28115111)
Meanm	CDH23	hyper-Down	The strong propensity of Cadherin-23 for aggregation inhibits cell migration. (PMID: 30747484)
Meanm	ZNF503	hyper-Down	LncRNA TTN-AS1 Promotes Progression of Non-Small Cell Lung Cancer via Regulating miR-491-5p/ZNF503 Axis. (PMID: 32669856)
Meanm	MMRN2	hyper-Down	Association of specific gene mutations derived from machine learning with survival in lung adenocarcinoma. (PMID: 30419062)
Meanm	GRK5	hyper-Down	GRK5 functions as an oncogenic factor in non-small-cell lung cancer. (PMID: 29463786)
Meanm	CD81	hyper-Down	Exosomes secreted from human colorectal cancer cell lines contain mRNAs, microRNAs and natural antisense RNAs, that can transfer into the human hepatoma HepG2 and lung cancer A549 cell lines. (PMID: 22895844)
Meanm	LRRN4CL	hyper-Down
Meanm	TIGD3	hyper-Up
Meanm	EFEMP2	hyper-Down	EFEMP2 Suppresses the Invasion of Lung Cancer Cells by Inhibiting Epithelial-Mesenchymal Transition (EMT) and Down-Regulating MMPs. (PMID: 32110039)
Meanm	ZBTB16	hyper-Down	USP15 negatively regulates lung cancer progression through the TRAF6-BECN1 signaling axis for autophagy induction. (PMID: 35422093)
Meanm	ETS1	hyper-Down	MiRNA-300 suppresses proliferation, migration and invasion of non-small cell lung cancer via targeting ETS1. (PMID: 31858551)
Meanm	IFFO1	hyper-Down	Genome-wide analysis of DNA methylation and their associations with long noncoding RNA/mRNA expression in non-small-cell lung cancer. (PMID: 28111977)
Meanm	MIR200CHG	hypo-Up
Meanm	ACVRL1	hyper-Down	Hsa_circ_0129047 regulates the miR-375/ACVRL1 axis to attenuate the progression of lung adenocarcinoma. (PMID: 35908770)
Meanm	HELB	hypo-Up
Meanm	PITPNM2	hyper-Down
Meanm	AL132857.1	hyper-Up
Meanm	PAX9	hyper-Up	Characterizing the developmental pathways TTF-1, NKX2-8, and PAX9 in lung cancer. (PMID: 19279207)
Meanm	TTC6	hyper-Up
Meanm	SIX1	hyper-Up	SIX1 Predicts Poor Prognosis and Facilitates the Progression of Non-small Lung Cancer via Activating the Notch Signaling Pathway. (PMID: 35069900)
Meanm	JDP2	hyper-Down	Host JDP2 expression in the bone marrow contributes to metastatic spread. (PMID: 26497998)
Meanm	SMAD6	hyper-Down	SMAD6 contributes to patient survival in non-small cell lung cancer and its knockdown reestablishes TGF-beta homeostasis in lung cancer cells. (PMID: 19047146)
Meanm	SNRNP25	hypo-Up
Meanm	TELO2	hyper-Up	TTI1 promotes non-small-cell lung cancer progression by regulating the mTOR signaling pathway. (PMID: 36403197)
Meanm	SLC9A3R2	hyper-Down	Genome-Wide Plasma Cell-Free DNA Methylation Profiling Identifies Potential Biomarkers for Lung Cancer. (PMID: 30867848)
Meanm	ERN2	hyper-Up	EEF1A2 and ERN2 could potentially discriminate metastatic status of mediastinal lymph node in lung adenocarcinomas harboring EGFR 19Del/L858R mutations. (PMID: 32881299)
Meanm	MAPK3	hyper-Down	Study on the material basis and action mechanisms of sophora davidii (Franch.) skeels flower extract in the treatment of non-small cell lung cancer. (PMID: 37400006)
Meanm	N4BP1	hypo-Down	Extracellular vesicles derived from lung cancer cells promote the progression of lung cancer by delivering miR-151a-5p. (PMID: 36828167)
Meanm	ADGRG1	hypo-Up
Meanm	FBXL8	hyper-Up
Meanm	SLC12A4	hyper-Down
Meanm	JPH3	hypo-Up
Meanm	SLC7A5	hypo-Up	SLC7A5 is a lung adenocarcinoma-specific prognostic biomarker and participates in forming immunosuppressive tumor microenvironment. (PMID: 36217463)
Meanm	CPNE7	hyper-Up
Meanm	NDEL1	hyper-Down
Meanm	LINC00910	hypo-Up
Meanm	HOXB7	hyper-Up	Role of HOXB7 in regulation of progression and metastasis of human lung adenocarcinoma. (PMID: 22911672)
Meanm	NXPH3	hypo-Down
Meanm	TBX4	hyper-Down	Male-Specific Long Noncoding RNA TTTY15 Inhibits Non-Small Cell Lung Cancer Proliferation and Metastasis via TBX4. (PMID: 31311130)
Meanm	SOX9	hyper-Up	SOX9 drives the epithelial-mesenchymal transition in non-small-cell lung cancer through the Wnt/β-catenin pathway. (PMID: 31060551)
Meanm	LINC00511	hyper-Up	LINC00511 promotes the progression of non-small cell lung cancer through downregulating LATS2 and KLF2 by binding to EZH2 and LSD1. (PMID: 31646568)
Meanm	PRCD	hyper-Down
Meanm	SEPTIN9	hyper-Up	A detection panel of novel methylated DNA markers for malignant pleural effusion. (PMID: 36176402)
Meanm	TBC1D16	hyper-Up	Identification and Characterization of Extrachromosomal Circular DNA in Plasma of Lung Adenocarcinoma Patients. (PMID: 35592538)
Meanm	TSPAN10	hyper-Up
Meanm	SECTM1	hypo-Down
Meanm	NFATC1	hyper-Down	MiR-338 regulates NFATc1 expression and inhibits the proliferation and epithelial-mesenchymal transition of human non-small-cell lung cancer cells. (PMID: 31823518)
Meanm	MIDN	hyper-Down
Meanm	TMPRSS9	hyper-Up
Meanm	GNG7	hypo-Down	Comprehensive analysis to identify GNG7 as a prognostic biomarker in lung adenocarcinoma correlating with immune infiltrates. (PMID: 36159963)
Meanm	GNA11	hyper-Down	Integrative analysis of DNA methylomes reveals novel cell-free biomarkers in lung adenocarcinoma. (PMID: 37396036)
Meanm	NFIC	hyper-Down	Transcription factor NFIC functions as a tumor suppressor in lung squamous cell carcinoma progression by modulating lncRNA CASC2. (PMID: 34985387)
Meanm	SEMA6B	hypo-Down
Meanm	DOCK6	hyper-Down
Meanm	TSSK6	hyper-Up
Meanm	CILP2	hyper-Up
Meanm	COX7A1	hyper-Down	COX7A1 suppresses the viability of human non-small cell lung cancer cells via regulating autophagy. (PMID: 31663688)
Meanm	BCL3	hyper-Down	Variant of BCL3 gene is strongly associated with five-year survival of non-small-cell lung cancer patients. (PMID: 26122346)
Meanm	ZSCAN18	hyper-Down
Meanm	JAG1	hyper-Up	JAG1 Is Associated with Poor Survival through Inducing Metastasis in Lung Cancer. (PMID: 26930648)
Meanm	ZHX3	hypo-Down
Meanm	TSPEAR	hyper-Up
Meanm	TBX1	hyper-Up	Systemic disease-induced salivary biomarker profiles in mouse models of melanoma and non-small cell lung cancer. (PMID: 19517020)
Meanm	KIAA1671	hyper-Up	Bioinformatics construction and experimental validation of a cuproptosis-related lncRNA prognostic model in lung adenocarcinoma for immunotherapy response prediction. (PMID: 36774446)
Meanm	NEFH	hyper-Up	Comprehensive analyses reveal TKI-induced remodeling of the tumor immune microenvironment in EGFR/ALK-positive non-small-cell lung cancer. (PMID: 34345533)
Meanm	WNT7B	hyper-Up	Tumor specificity of WNT ligands and receptors reveals universal squamous cell carcinoma oncogenes. (PMID: 35850748)
Meanm	MIRLET7BHG	hyper-Down	Genome-wide Gene-Asbestos Exposure Interaction Association Study Identifies a Common Susceptibility Variant on 22q13.31 Associated with Lung Cancer Risk. (PMID: 26199339)
Meanm	CELSR1	hypo-Up
Meanm	TAFA5	hypo-Up
Meanm	MOV10L1	hyper-Up
Meanm	KLHDC7B	hyper-Up
Meanm	MAPK8IP2	hyper-Up
Wemics	PRKCZ	hypo-Down	In silico identification of potential key regulatory factors in smoking-induced lung cancer. (PMID: 28592245)
Wemics	PRDM16	hyper-Down	PRDM16 functions as a suppressor of lung adenocarcinoma metastasis. (PMID: 30683132)
Wemics	AJAP1	hyper-Down	A Panel of Novel Detection and Prognostic Methylated DNA Markers in Primary Non-Small Cell Lung Cancer and Serum DNA. (PMID: 28855354)
Wemics	ENO1	hypo-Up	Diagnostic value of α-enolase expression and serum α-enolase autoantibody levels in lung cancer. (PMID: 29538538)
Wemics	RIMS3	hypo-Down
Wemics	TAL1	hyper-Down	Notch1 inhibition targets the leukemia-initiating cells in a Tal1/Lmo2 mouse model of T-ALL. (PMID: 21670468)
Wemics	IL12RB2	hyper-Up	IL12RB2 Polymorphisms correlate with risk of lung adenocarcinoma. (PMID: 26547104)
Wemics	GIPC2	hyper-Down
Wemics	TBX15	hyper-Up
Wemics	MIR9-1HG	hyper-Up
Wemics	PCNX2	hypo-Up
Wemics	SLC35F3	hyper-Up
Wemics	TRIM58	hyper-Down	TRIM58/cg26157385 methylation is associated with eight prognostic genes in lung squamous cell carcinoma. (PMID: 29749538)
Wemics	ODC1	hypo-Up	Inhibition of ornithine decarboxylase 1 facilitates pegylated arginase treatment in lung adenocarcinoma xenograft models. (PMID: 30066894)
Wemics	MYCN	hyper-Up	Overexpression of MYCN promotes proliferation of non-small cell lung cancer. (PMID: 27449038)
Wemics	GAREM2	hypo-Up
Wemics	BCL11A	hypo-Up	BCL11A overexpression predicts survival and relapse in non-small cell lung cancer and is modulated by microRNA-30a and gene amplification. (PMID: 23758992)
Wemics	LINC02245	hypo-Up
Wemics	MEIS1	hyper-Down	Meis1 regulates proliferation of non-small-cell lung cancer cells. (PMID: 24977012)
Wemics	ADD2	hypo-Up
Wemics	MTHFD2	hypo-Up	ATF4/MYC Regulates MTHFD2 to Promote NSCLC Progression by Mediating Redox Homeostasis
Wemics	LBX2	hyper-Up	Identification of LBX2 as a novel causal gene of lung adenocarcinoma. (PMID: 32567804)
Wemics	HK2	hypo-Up	A non-metabolic function of hexokinase 2 in small cell lung cancer: promotes cancer cell stemness by increasing USP11-mediated CD133 stability. (PMID: 35975322)
Wemics	FOXD4L1	hyper-Down	Genomic instability genes in lung and colon adenocarcinoma indicate organ specificity of transcriptomic impact on Copy Number Alterations. (PMID: 35817785)
Wemics	ZEB2	hyper-Down	Zinc finger E-box-binding homeobox 2 (ZEB2) regulated by miR-200b contributes to multi-drug resistance of small cell lung cancer. (PMID: 24769353)
Wemics	KIF5C	hypo-Up
Wemics	GALNT3	hypo-Up	The EMT-Related Genes GALNT3 and OAS1 are Associated with Immune Cell Infiltration and Poor Prognosis in Lung Adenocarcinoma. (PMID: 37919050)
Wemics	CDCA7	hypo-Up	CDCA7 promotes lung adenocarcinoma proliferation via regulating the cell cycle. (PMID: 31570276)
Wemics	HOXD3	hyper-Up	Novel candidate key drivers in the integrative network of genes, microRNAs, methylations, and copy number variations in squamous cell lung carcinoma. (PMID: 25802847)
Wemics	SATB2	hyper-Up	Downregulation of SATB2 is critical for induction of epithelial-to-mesenchymal transition and invasion of NSCLC cells. (PMID: 27393518)
Wemics	ATIC	hypo-Up	ATIC facilitates cell growth and migration by upregulating Myc expression in lung adenocarcinoma. (PMID: 35251351)
Wemics	SLC4A3	hypo-Up
Wemics	AC010980.1	hypo-Up
Wemics	ARL4C	hypo-Up	Decreasing Arl4c expression by inhibition of AKT signal in human lung adenocarcinoma cells. (PMID: 32057901)
Wemics	FGD5	hyper-Down	Elevation of FGD5-AS1 contributes to cell progression by improving cisplatin resistance against non-small cell lung cancer cells through regulating miR-140-5p/WEE1 axis. (PMID: 32534055)
Wemics	ZMYND10	hyper-Down	Identification and validation of the methylation biomarkers of non-small cell lung cancer (NSCLC). (PMID: 25657825)
Wemics	CACNA1D	hypo-Down
Wemics	AGTR1	hyper-Down	AGTR1 Inhibits the Progression of Lung Adenocarcinoma. (PMID: 34803402)
Wemics	MED12L	hypo-Up	[Effects of extracts of Prunella Vulgaris L. on proteome of human lung adenocarcinoma cell line A549]. (PMID: 25331476)
Wemics	EIF5A2	hypo-Up	Knockdown of EIF5A2 inhibits the malignant potential of non-small cell lung cancer cells. (PMID: 29541224)
Wemics	SOX2-OT	hyper-Up	LncRNA SOX2-OT/miR-30d-5p/PDK1 Regulates PD-L1 Checkpoint Through the mTOR Signaling Pathway to Promote Non-small Cell Lung Cancer Progression and Immune Escape. (PMID: 34394184)
Wemics	FGF12	hyper-Up	Downregulation of lncRNA FGF12-AS2 suppresses the tumorigenesis of NSCLC via sponging miR-188-3p. (PMID: 33344773)
Wemics	PAICS	hypo-Up	Role and regulation of coordinately expressed de novo purine biosynthetic enzymes PPAT and PAICS in lung cancer. (PMID: 26140362)
Wemics	NDNF	hyper-Down	Secretome profiling identifies neuron-derived neurotrophic factor as a tumor-suppressive factor in lung cancer. (PMID: 31852841)
Wemics	PCDH10	hyper-Down	Miz1 promotes KRAS-driven lung tumorigenesis by repressing the protocadherin Pcdh10. (PMID: 36538983)
Wemics	TRIM2	hypo-Up	TRIM2 directly deubiquitinates and stabilizes Snail1 protein, mediating proliferation and metastasis of lung adenocarcinoma. (PMID: 32536816)
Wemics	LRAT	hyper-Up
Wemics	FAT1	hyper-Up	Prognostic and Immunological Role of FAT Family Genes in Non-Small Cell Lung Cancer. (PMID: 35212236)
Wemics	CRHBP	hyper-Down	Classify multicategory outcome in patients with lung adenocarcinoma using clinical, transcriptomic and clinico-transcriptomic data: machine learning versus multinomial models. (PMID: 33415023)
Wemics	GPR150	hypo-Up
Wemics	KCNN2	hyper-Down
Wemics	CDO1	hyper-Down	Promoter hypermethylation of cysteine dioxygenase type 1 in patients with non-small cell lung cancer. (PMID: 32566027)
Wemics	SEMA6A	hypo-Down	Semaphorin 6A Attenuates the Migration Capability of Lung Cancer Cells via the NRF2/HMOX1 Axis. (PMID: 31527696)
Wemics	PROB1	hypo-Up
Wemics	PPP2R2B	hyper-Up	Functional genetic polymorphisms in PP2A subunit genes confer increased risks of lung cancer in southern and eastern Chinese. (PMID: 24204789)
Wemics	SFXN1	hypo-Up	Overexpression of SFXN1 indicates poor prognosis and promotes tumor progression in lung adenocarcinoma. (PMID: 35878532)
Wemics	IRF4	hyper-Up	Interferon regulatory factor 4 (IRF4) is overexpressed in human non‑small cell lung cancer (NSCLC) and activates the Notch signaling pathway. (PMID: 28849037)
Wemics	NRN1	hyper-Down	Neuritin 1 expression in human normal tissues and its association with various human cancers. (PMID: 31938301)
Wemics	E2F3	hypo-Up	Expression and prognostic value of E2F3 transcription factor in non-small cell lung cancer. (PMID: 33841572)
Wemics	MAPK13	hypo-Up	Epigenetic profiles distinguish malignant pleural mesothelioma from lung adenocarcinoma. (PMID: 19887624)
Wemics	MOCS1	hyper-Down
Wemics	MDFI	hyper-Up	MDFI is a novel biomarker for poor prognosis in LUAD. (PMID: 36300089)
Wemics	KCNQ5	hypo-Up	Genetic determinants of ammonia-induced acute lung injury in mice. (PMID: 33050709)
Wemics	FNDC1	hypo-Up	The role of miR-143-3p/FNDC1 axis on the progression of non-small cell lung cancer. (PMID: 37132497)
Wemics	AC004130.2	hypo-Up
Wemics	MPP6	hypo-Up
Wemics	OSBPL3	hypo-Up	Clinical Value and Potential Mechanisms of Oxysterol-Binding Protein Like 3 (OSBPL3) in Human Tumors. (PMID: 34738015)
Wemics	PRR15	hyper-Up
Wemics	CRHR2	hyper-Up	Identification of the Characteristic Genes and their Roles in Lung Adenocarcinoma Lymph Node Metastasis through Machine Learning Algorithm. (PMID: 36277017)
Wemics	PDE1C	hyper-Down
Wemics	GALNT17	hyper-Down
Wemics	PDK4	hyper-Down	HOXA4-Dependent Transcriptional Activation of AXL Promotes Cisplatin- Resistance in Lung Adenocarcinoma Cells. (PMID: 30501603)
Wemics	CFTR	hyper-Down	[Impact of Cystic Fibrosis Transmembrane Conductance Regulator on Malignant Properties of KRAS Mutant Lung Adenocarcinoma A549 Cells]. (PMID: 29526175)
Wemics	TSPAN33	hyper-Up
Wemics	AC009403.2	hyper-Up
Wemics	PTPRN2	hyper-Down	DNA methylation changes in atypical adenomatous hyperplasia, adenocarcinoma in situ, and lung adenocarcinoma. (PMID: 21731750)
Wemics	EBF2	hyper-Down
Wemics	SOX17	hyper-Down	SOX17 is a highly sensitive and specific marker for metastatic ovarian and endometrial carcinomas in cytology cell block specimens. (PMID: 37195085)
Wemics	RIMS2	hyper-Up	Creation of a Prognostic Risk Prediction Model for Lung Adenocarcinoma Based on Gene Expression, Methylation, and Clinical Characteristics. (PMID: 33021972)
Wemics	SMPD5	hyper-Up
Wemics	PAX5	hyper-Up	Paired box 5 is a frequently methylated lung cancer tumour suppressor gene interfering β-catenin signalling and GADD45G expression. (PMID: 26843424)
Wemics	SEMA4D	hypo-Up	The role of sema4D in vasculogenic mimicry formation in non-small cell lung cancer and the underlying mechanisms. (PMID: 30374974)
Wemics	DAB2IP	hyper-Down	MicroRNA-26a regulates tumorigenic properties of EZH2 in human lung carcinoma cells. (PMID: 22469510)
Wemics	NIBAN2	hyper-Down
Wemics	ENTPD2	hypo-Up	Establishment and validation of a prognostic signature for lung adenocarcinoma based on metabolism-related genes. (PMID: 33858449)
Wemics	SAPCD2	hypo-Up	MiR-486-5p specifically suppresses SAPCD2 expression, which attenuates the aggressive phenotypes of lung adenocarcinoma cells. (PMID: 35467005)
Wemics	GATA3	hyper-Down	Simultaneous expression of TTF1 and GATA3 in a lung biopsy sample: confusion in diagnostic pathology. (PMID: 31934211)
Wemics	LRRC37A6P	hyper-Up
Wemics	PPIF	hypo-Up	Cyclin B1 expression as an independent prognostic factor for lung adenocarcinoma and its potential pathways. (PMID: 36420081)
Wemics	PLAC9	hyper-Down	Proteomic Analysis Reveals That Placenta-Specific Protein 9 Inhibits Proliferation and Stimulates Motility of Human Bronchial Epithelial Cells. (PMID: 34123785)
Wemics	GOLGA7B	hypo-Up
Wemics	CPXM2	hyper-Up
Wemics	MKI67	hypo-Up	Identification and validation of key genes with prognostic value in non-small-cell lung cancer via integrated bioinformatics analysis. (PMID: 32059076)
Wemics	STK33	hypo-Down	Correlation between STK33 and the pathology and prognosis of lung cancer. (PMID: 29085482)
Wemics	AMPD3	hypo-Up	Distinctive gene expression of human lung adenocarcinomas carrying LKB1 mutations. (PMID: 15077168)
Wemics	ZDHHC13	hypo-Up
Wemics	E2F8	hypo-Up	E2F8 as a Novel Therapeutic Target for Lung Cancer. (PMID: 26089541)
Wemics	LRFN4	hypo-Up	Construction of the model for predicting prognosis by key genes regulating EGFR-TKI resistance. (PMID: 36506325)
Wemics	PDE2A	hypo-Down	Analysis of Survival-Related lncRNA Landscape Identifies A Role for LINC01537 in Energy Metabolism and Lung Cancer Progression. (PMID: 31374807)
Wemics	NTM	hyper-Down	Nontuberculous mycobacterial pulmonary disease mimicking lung cancer: Clinicoradiologic features and diagnostic implications. (PMID: 27367996)
Wemics	TSPAN9	hypo-Down	Identifying diagnostic markers and constructing a prognostic model for small-cell lung cancer based on blood exosome-related genes and machine-learning methods. (PMID: 36620585)
Wemics	KCNA5	hyper-Down	A Meta-Analysis Study to Infer Voltage-Gated K+ Channels Prognostic Value in Different Cancer Types. (PMID: 36978819)
Wemics	ABCC9	hyper-Down	Dual Targeting of EGFR with PLK1 Exerts Therapeutic Synergism in Taxane-Resistant Lung Adenocarcinoma by Suppressing ABC Transporters. (PMID: 34503223)
Wemics	SLC38A1	hypo-Up	Long non-coding RNA OGFRP1 regulates cell proliferation and ferroptosis by miR-299-3p/SLC38A1 axis in lung cancer. (PMID: 36066402)
Wemics	FAIM2	hyper-Down	FAIM2 Promotes Non-Small Cell Lung Cancer Cell Growth and Bone Metastasis by Activating the Wnt/β-Catenin Pathway. (PMID: 34568020)
Wemics	KRT86	hypo-Up
Wemics	HOXC4	hyper-Up	Suppression of long noncoding RNA MALAT1 inhibits the development of uveal melanoma via microRNA-608-mediated inhibition of HOXC4. (PMID: 31913701)
Wemics	TAFA2	hyper-Down
Wemics	AVPR1A	hyper-Down
Wemics	TBX5-AS1	hyper-Down	TBX5-AS1, an enhancer RNA, is a potential novel prognostic biomarker for lung adenocarcinoma. (PMID: 34238250)
Wemics	BICDL1	hypo-Up
Wemics	FZD10-AS1	hyper-Up
Wemics	FZD10	hyper-Up	[Exosomal FZD10 derived from non-small cell lung cancer cells promotes angiogenesis of human umbilical venous endothelial cells in vitro]. (PMID: 36210708)
Wemics	WASF3	hypo-Down	Expression of WASF3 in patients with non-small cell lung cancer: Correlation with clinicopathological features and prognosis. (PMID: 25120680)
Wemics	SLC7A1	hypo-Up
Wemics	DLEU1	hypo-Up	Long non-coding RNA DLEU1 exerts an oncogenic function in non-small cell lung cancer. (PMID: 30551552)
Wemics	PAX9	hyper-Up	PAX9 Determines Epigenetic State Transition and Cell Fate in Cancer. (PMID: 34341073)
Wemics	SSTR1	hyper-Down	Expression and localization of somatostatin receptor SSTR1, SSTR2, and SSTR3 messenger RNAs in primary human tumors using in situ hybridization. (PMID: 8012966)
Wemics	CLEC14A	hyper-Down	Methylation of CLEC14A is associated with its expression and lung adenocarcinoma progression. (PMID: 30191970)
Wemics	PTGER2	hyper-Down	Clinical significance of aberrant methylation of prostaglandin E receptor 2 (PTGER2) in nonsmall cell lung cancer: association with prognosis, PTGER2 expression, and epidermal growth factor receptor mutation. (PMID: 18666211)
Wemics	DLGAP5	hypo-Up	Serum-derived extracellular vesicles promote the growth and metastasis of non-small cell lung cancer by delivering the m6A methylation regulator HNRNPC through the regulation of DLGAP5. (PMID: 36175801)
Wemics	SIX4	hypo-Up	SIX4 acts as a master regulator of oncogenes that promotes tumorigenesis in non-small-cell lung cancer cells. (PMID: 31266633)
Wemics	KNL1	hypo-Up	Genomic analyses of high-grade neuroendocrine gynecological malignancies reveal a unique mutational landscape and therapeutic vulnerabilities. (PMID: 34245124)
Wemics	ITPKA	hyper-Up	Functional role of inositol-1,4,5-trisphosphate-3-kinase-A for motility of malignant transformed cells. (PMID: 21792881)
Wemics	PIF1	hyper-Up	CircNEIL3 mediates pyroptosis to influence lung adenocarcinoma radiotherapy by upregulating PIF1 through miR-1184 inhibition. (PMID: 35190532)
Wemics	TMED3	hypo-Up	TMED3 promotes the progression and development of lung squamous cell carcinoma by regulating EZR. (PMID: 34429402)
Wemics	AP3B2	hypo-Up	Plasma lncRNA LOC338963 and mRNA AP3B2 are upregulated in paraneoplastic Lambert-Eaton myasthenic syndrome. (PMID: 35508598)
Wemics	MIR9-3HG	hyper-Up	LncRNA MIR9-3HG enhances LIMK1 mRNA and protein levels to contribute to the carcinogenesis of lung squamous cell carcinoma via sponging miR-138-5p and recruiting TAF15. (PMID: 35933883)
Wemics	SEMA4B	hypo-Up	SEMA4b inhibits MMP9 to prevent metastasis of non-small cell lung cancer. (PMID: 25095981)
Wemics	NR2F2	hyper-Down	Glutathione peroxidase 4-dependent glutathione high-consumption drives acquired platinum chemoresistance in lung cancer-derived brain metastasis. (PMID: 34586745)
Wemics	RPS2	hypo-Up
Wemics	SLC9A3R2	hyper-Down	Genome-Wide Plasma Cell-Free DNA Methylation Profiling Identifies Potential Biomarkers for Lung Cancer. (PMID: 30867848)
Wemics	RAB26	hypo-Up	RAB26 contributes to the progression of non-small cell lung cancer after being transcriptionally activated by SMAD3. (PMID: 35291909)
Wemics	MIR193BHG	hyper-Up	A novel lncRNA-miRNA-mRNA competing endogenous RNA regulatory network in lung adenocarcinoma and kidney renal papillary cell carcinoma. (PMID: 34453499)
Wemics	ERN2	hyper-Up	EEF1A2 and ERN2 could potentially discriminate metastatic status of mediastinal lymph node in lung adenocarcinomas harboring EGFR 19Del/L858R mutations. (PMID: 32881299)
Wemics	SULT1A1	hypo-Down	An investigation of the relationship between SULT1A1 Arg(213)His polymorphism and lung cancer susceptibility in a Turkish population. (PMID: 19350537)
Wemics	AC009093.3	hyper-Down
Wemics	CDH3	hyper-Up	Integrative Omics Analysis Reveals Soluble Cadherin-3 as a Survival Predictor and an Early Monitoring Marker of EGFR Tyrosine Kinase Inhibitor Therapy in Lung Cancer. (PMID: 32156745)
Wemics	FENDRR	hyper-Down	Long non-coding RNA FENDRR inhibits NSCLC cell growth and aggressiveness by sponging miR-761. (PMID: 30556873)
Wemics	GAS7	hyper-Down	MiR-181a contributes gefitinib resistance in non-small cell lung cancer cells by targeting GAS7. (PMID: 29269300)
Wemics	HOXB2	hyper-Up	HOXB2, an adverse prognostic indicator for stage I lung adenocarcinomas, promotes invasion by transcriptional regulation of metastasis-related genes in HOP-62 non-small cell lung cancer cells. (PMID: 18751384)
Wemics	HOXB7	hypo-Up	Role of HOXB7 in regulation of progression and metastasis of human lung adenocarcinoma. (PMID: 22911672)
Wemics	TBX2-AS1	hyper-Down
Wemics	TBX4	hyper-Down	Male-Specific Long Noncoding RNA TTTY15 Inhibits Non-Small Cell Lung Cancer Proliferation and Metastasis via TBX4. (PMID: 31311130)
Wemics	MYO15B	hyper-Down
Wemics	RAC3	hypo-Up	Rac3 Regulates Cell Invasion, Migration and EMT in Lung Adenocarcinoma through p38 MAPK Pathway. (PMID: 28900489)
Wemics	FOXK2	hyper-Up	Foxk2 inhibits non-small cell lung cancer epithelial-mesenchymal transition and proliferation through the repression of different key target genes. (PMID: 28260088)
Wemics	TYMS	hypo-Up	Association between expression of thymidylate synthase, dihydrofolate reductase, and glycinamide ribonucleotide formyltransferase and efficacy of pemetrexed in advanced non-small cell lung cancer. (PMID: 23060591)
Wemics	ZNF521	hyper-Down	The combination of camrelizumab and apatinib obtained ongoing partial remission for a patient with osimertinib-resistant non-small cell lung cancer: case report. (PMID: 33040541)
Wemics	TCF4	hyper-Down	MicroRNA-495 inhibits the progression of non-small-cell lung cancer by targeting TCF4 and inactivating Wnt/β-catenin pathway. (PMID: 30536319)
Wemics	DOK6	hyper-Down
Wemics	SHC2	hyper-Down
Wemics	TMPRSS9	hyper-Up
Wemics	GNG7	hypo-Down	Comprehensive analysis to identify GNG7 as a prognostic biomarker in lung adenocarcinoma correlating with immune infiltrates. (PMID: 36159963)
Wemics	MATK	hyper-Down	Single-cell RNA sequencing reveals cellular and molecular immune profile in a Pembrolizumab-responsive PD-L1-negative lung cancer patient. (PMID: 33506299)
Wemics	UHRF1	hypo-Up	WDR79 mediates the proliferation of non-small cell lung cancer cells by regulating the stability of UHRF1. (PMID: 29516630)
Wemics	NRTN	hypo-Up	Identification of a Prognostic Model Based on Immune-Related Genes of Lung Squamous Cell Carcinoma. (PMID: 33014809)
Wemics	PRR36	hypo-Up
Wemics	SLC44A2	hyper-Down
Wemics	FCHO1	hypo-Up	FCH domain only 1 (FCHo1), a potential new biomarker for lung cancer. (PMID: 34413495)
Wemics	ZNF296	hypo-Up
Wemics	CCDC114	hypo-Down
Wemics	BMP2	hyper-Down	BMP2 signalling activation enhances bone metastases of non-small cell lung cancer. (PMID: 32750747)
Wemics	PPP1R16B	hyper-Down	Genome-wide analysis of methylation CpG sites in gene promoters identified four pairs of CpGs-mRNAs associated with lung adenocarcinoma prognosis. (PMID: 34737001)
Wemics	MYBL2	hypo-Up	Overexpression of MYBL2 promotes proliferation and migration of non-small-cell lung cancer via upregulating NCAPH. (PMID: 32200471)
Wemics	AL133342.1	hyper-Down
Wemics	FLJ16779	hyper-Up
Wemics	CLIC6	hyper-Up	Plasma cell signatures predict prognosis and treatment efficacy for lung adenocarcinoma. (PMID: 37814076)
Wemics	SLC19A1	hypo-Down	Novel drug-resistance mechanisms of pemetrexed-treated non-small cell lung cancer. (PMID: 29682186)
Wemics	TPTEP1	hyper-Up	lncRNA TPTEP1 competitively sponges miR‑328‑5p to inhibit the proliferation of non‑small cell lung cancer cells. (PMID: 32323798)
Wemics	FAM246C	hyper-Up
Wemics	CACNA1I	hyper-Up
Wemics	TNFRSF13C	hypo-Up	Comprehensive Analysis of a Novel Immune-Related Gene Signature in Lung Adenocarcinoma. (PMID: 36294477)
Wemics	SCUBE1	hyper-Down	miR-22 enhances the radiosensitivity of small-cell lung cancer by targeting the WRNIP1. (PMID: 31190355)
Wemics	TAFA5	hyper-Up
Wemics	KLHDC7B	hyper-Up

## Sheet: S7
Supplementary TableS7. Performance of classifiers to distinguish tumors from adjacent normal tissues in TCGA datasets.
Cancer	Precision	Recall	Sensitivity	Specificity	AUC	Normal	Tumor
PAAD	0.766667	0.4	0.4	0.991033	0.875244	10	185
READ	0.933333	0.714286	0.714286	0.992963	0.995238	7	99
BRCA	0.932416	0.862963	0.862963	0.991593	0.995276	96	794
ESCA	0.881944	0.566667	0.566667	0.987329	0.878801	16	186
KIRP	0.974603	0.851667	0.851667	0.994048	0.994094	45	276
LIHC	0.909444	0.773333	0.773333	0.989474	0.990088	50	380
BLCA	0.968254	0.505556	0.505556	0.998413	0.963666	21	416
COAD	0.976667	0.941667	0.941667	0.996774	0.999194	38	309
ESCA	0.838889	0.633333	0.633333	0.981969	0.86384	16	186
THCA	0.888889	0.534444	0.534444	0.988964	0.952527	56	515
UCEC	0.972222	0.756667	0.756667	0.996934	0.983737	46	436
LUAD	0.97	0.891667	0.891667	0.996454	0.998582	32	471
LUSC	0.98	0.938333	0.938333	0.997297	0.996306	42	370
CHOL	0.910714	0.777778	0.777778	0.955556	1	9	36
HNSC	0.931508	0.793333	0.793333	0.993082	0.983774	50	530

## Sheet: S8
Supplementary Table S8. Different linear regression models fit the variation in SETDB1 expression in our NSCLC samples.
Formula	Adjust r squared	F statistic	P value	Pearson r	Spearman r
ZNF454~SETDB1	0.06	8.17	0.00511093	0.27	0.29
ZNF454~meth	0.27	41.09	3.91e-09	-0.52	-0.56
ZNF454~SETDB1+meth	0.4	37.98	3.43e-13	0.75	0.75
ZNF454~SETDB1+meth+SETDB1*meth	0.45	31.31	1.42e-14	0.75	0.75

## Sheet: S9
Supplementary TableS9. Different linear regression models fit the variation in SETDB1 expression in TCGA LUAD samples.
Formula	F statistic	Adjust r squared	P value	Pearson cor	Spearman cor
ZNF454~SETDB1	9.56	0.02	0.00211	0.35	0.34
ZNF454~motif.meth	281.85	0.37	3.5e-50	0.6	0.61
ZNF454~motif.meth+SETDB1	158.78	0.39	1.01e-53	0.62	0.62
ZNF454~motif.meth+SETDB1+motif.meth*SETDB1	110.52	0.4	1.82e-54	0.62	0.62

[truncated: 2 more sheets: S10, S11]
